# Supplementary material for: [μ-2,2′-Dimethyl-2,2′-(p-phenyl­ene)diprop­yl]bis­[chloridobis(2-methyl-2-phenyl­prop­yl)tin(IV)]
Source: Acta Crystallogr Sect E Struct Rep Online. 2010 Apr 10;66(Pt 5):m495. doi: 10.1107/S1600536810011670 (PMC2979286; doi:10.1107/S1600536810011670)
Supplement: Supplementary file 1 [file e-66-0m495-sup1.cif]

##############################################################################
###                                                                        ###
###        Electronic paper (Acta Crystallographica Section E)             ###
###                                                                        ###
##############################################################################
#                                                                            #
# This CIF contains the data in a paper accepted for publication in Acta     #
# Crystallographica Section E. It conforms to the requirements of Notes      #
# for Authors for Section E, and has been peer reviewed under the auspices   #
# of the IUCr Commission on Journals.                                        #
#                                                                            #
# Full details of the Crystallographic Information File format               #
# are given in the paper "The Crystallographic Information File (CIF):       #
# a New Standard Archive File for Crystallography" by S. R. Hall, F. H.      #
# Allen and I. D. Brown [Acta Cryst. (1991), A47, 655-685].                  #
#                                                                            #
# The current version of the core CIF dictionary is obtainable from          #
# ftp://ftp.iucr.org/pub/cif_core.dic. The current version number is 2.4.    #
#                                                                            #
# Software is freely available for graphical display of the structure(s) in  #
# this CIF.  For information consult the CIF home page http://www.iucr.org/  #
# cif/home.html                                                              #
#                                                                            #
# This file may be used for bona fide research purposes within the           #
# scientific community so long as proper attribution is given to the journal # 
# article from which it was obtained.                                        #
#                                                                            #
##############################################################################
                                             
data_global
_audit_creation_method     'SHELXL97'
_journal_date_recd_electronic     2010-03-14
_journal_date_accepted     2010-03-28
_journal_name_full     'Acta Crystallographica, Section E'
_journal_year     2010
_journal_volume     66
_journal_issue      5
_journal_page_first     m495
_journal_page_last     m495
_journal_paper_category     QM
_journal_coeditor_code     PB2026
_publ_contact_author_name     'Wanli Kang'
_publ_contact_author_address
;
College of Petroleum Engineering
China University of Petroleum
Qingdao, 266555
People's Republic of China
;
_publ_contact_author_email     'kangwanli@126.com'
_publ_contact_author_fax     '86-0532-86981196'
_publ_contact_author_phone     '+86 13589332193'
_publ_section_title
;\
[\m-2,2'-Dimethyl-2,2'-(<i>p</i>-phenylene)dipropyl]bis[chloridobis(2-methyl-2-\
phenylpropyl)tin(IV)]
;
loop_
    _publ_author_name
    _publ_author_address
    'Chunliu Sun'
;
Institute of Porous Flow and Fluid Mechanics,
CNPC & Chinese Academy of Sciences,
Langfang 065007
People's Republic of China
;
    'Chong Liang'
;
Research Institute of Petroleum Exploration
and Development-Langfang
Langfang 065007
People's Republic of China
;
    'Wanli Kang'
;
College of Petroleum Engineering
China University of Petroleum
Qingdao 266555
People's Republic of China
;
    'Dongsheng Zhu'
;
Faculty of Chemistry
Northeast Normal University
Changchun 130024
People's Republic of China
;
data_I
_audit_creation_method     SHELXL-97
_chemical_name_systematic
;
[\m-2,2'-Dimethyl-2,2'-(<i>p</i>-phenylene)dipropyl]bis[chloridobis(2-\
methyl-2-phenylpropyl)tin(IV)]
;
_chemical_name_common     ?
_chemical_formula_moiety     'C54 H72 Cl2 Sn2 '
_chemical_formula_sum     'C54 H72 Cl2 Sn2'
_chemical_formula_iupac     '[Sn2 (C10 H13)4 (C14 H20) Cl2]'
_chemical_formula_weight     1029.40
_chemical_melting_point     'not measured'
_symmetry_cell_setting     monoclinic
_symmetry_space_group_name_H-M     'C 2/c'
_symmetry_space_group_name_Hall     '-C 2yc'
loop_
    _symmetry_equiv_pos_as_xyz
    'x, y, z'
    '-x, y, -z+1/2'
    'x+1/2, y+1/2, z'
    '-x+1/2, y+1/2, -z+1/2'
    '-x, -y, -z'
    'x, -y, z-1/2'
    '-x+1/2, -y+1/2, -z'
    'x+1/2, -y+1/2, z-1/2'
_cell_length_a     15.0769(19)
_cell_length_b     17.773(2)
_cell_length_c     18.914(2)
_cell_angle_alpha     90.00
_cell_angle_beta     94.674(2)
_cell_angle_gamma     90.00
_cell_volume     5051.4(11)
_cell_formula_units_Z     4
_cell_measurement_reflns_used     4976
_cell_measurement_theta_min     1.77
_cell_measurement_theta_max     26.05
_cell_measurement_temperature     185(2)
_exptl_crystal_description     block
_exptl_crystal_colour     colorless
_exptl_crystal_size_max     0.3400
_exptl_crystal_size_mid     0.3200
_exptl_crystal_size_min     0.2900
_exptl_crystal_density_diffrn     1.354
_exptl_crystal_density_meas     ?
_exptl_crystal_density_method     'not measured'
_exptl_crystal_F_000     2120
_exptl_absorpt_coefficient_mu     1.128
_exptl_absorpt_correction_type     'multi-scan'
_exptl_absorpt_process_details     '(SADABS; Sheldrick, 1996)'
_exptl_absorpt_correction_T_min     0.688
_exptl_absorpt_correction_T_max     0.721
_exptl_special_details
;
;
_diffrn_ambient_temperature     185(2)
_diffrn_radiation_type     MoK\a
_diffrn_radiation_wavelength     0.71073
_diffrn_radiation_source     'fine-focus sealed tube'
_diffrn_radiation_monochromator     graphite
_diffrn_measurement_device_type     'Bruker SMART APEX CCD area-detector'
_diffrn_measurement_method     'phi and omega scans'
_diffrn_detector_area_resol_mean     ?
_diffrn_reflns_number     14065
_diffrn_reflns_av_R_equivalents     0.0732
_diffrn_reflns_av_sigmaI/netI     0.0936
_diffrn_reflns_theta_min     1.77
_diffrn_reflns_theta_max     26.05
_diffrn_reflns_theta_full     26.05
_diffrn_measured_fraction_theta_max     0.997
_diffrn_measured_fraction_theta_full     0.997
_diffrn_reflns_limit_h_min     -17
_diffrn_reflns_limit_h_max     18
_diffrn_reflns_limit_k_min     -21
_diffrn_reflns_limit_k_max     10
_diffrn_reflns_limit_l_min     -22
_diffrn_reflns_limit_l_max     23
_diffrn_standards_number     0
_diffrn_standards_interval_count     0
_diffrn_standards_interval_time     0
_diffrn_standards_decay_%     0
_refine_special_details
;
Refinement of <i>F</i>^2^ against ALL reflections. The weighted <i>R</i>-factor
wR and goodness of fit <i>S</i> are based on <i>F</i>^2^, conventional
<i>R</i>-factors <i>R</i> are based on <i>F</i>, with <i>F</i> set to zero for
negative <i>F</i>^2^. The threshold expression of <i>F</i>^2^ >
\s(<i>F</i>^2^) is used only for calculating <i>R</i>-factors(gt) etc. and is
not relevant to the choice of reflections for refinement. <i>R</i>-factors
based on <i>F</i>^2^ are statistically about twice as large as those based on
<i>F</i>, and <i>R</i>- factors based on ALL data will be even larger.
;
_reflns_number_total     4976
_reflns_number_gt     3284
_reflns_threshold_expression     I>2sigma(I)
_refine_ls_structure_factor_coef     Fsqd
_refine_ls_matrix_type     full
_refine_ls_R_factor_all     0.0984
_refine_ls_R_factor_gt     0.0563
_refine_ls_wR_factor_gt     0.0975
_refine_ls_wR_factor_ref     0.1128
_refine_ls_goodness_of_fit_ref     1.017
_refine_ls_restrained_S_all     1.017
_refine_ls_number_reflns     4976
_refine_ls_number_parameters     262
_refine_ls_number_restraints     0
_refine_ls_hydrogen_treatment     constr
_refine_ls_weighting_scheme     calc
_refine_ls_weighting_details
         'calc w=1/[\s^2^(Fo^2^)+(0.0390P)^2^+0.0000P] where P=(Fo^2^+2Fc^2^)/3'
_atom_sites_solution_hydrogens     geom
_atom_sites_solution_primary     direct
_atom_sites_solution_secondary     difmap
_refine_ls_shift/su_max     0.001
_refine_ls_shift/su_mean     0.000
_refine_diff_density_max     0.780
_refine_diff_density_min     -0.418
_refine_ls_extinction_method     none
_refine_ls_extinction_coef     ?
loop_
    _atom_type_symbol
    _atom_type_description
    _atom_type_scat_dispersion_real
    _atom_type_scat_dispersion_imag
    _atom_type_scat_source
    'C' 'C' 0.0033 0.0016
                         'International Tables Vol C Tables 4.2.6.8 and 6.1.1.4'
    'H' 'H' 0.0000 0.0000
                         'International Tables Vol C Tables 4.2.6.8 and 6.1.1.4'
    'Cl' 'Cl' 0.1484 0.1585
                         'International Tables Vol C Tables 4.2.6.8 and 6.1.1.4'
    'Sn' 'Sn' -0.6537 1.4246
                         'International Tables Vol C Tables 4.2.6.8 and 6.1.1.4'
_computing_data_collection     'SMART (Bruker, 1998)'
_computing_cell_refinement     'SAINT (Bruker, 1998)'
_computing_data_reduction     'SAINT (Bruker, 1998)'
_computing_structure_solution     'SHELXS97 (Sheldrick, 2008)'
_computing_structure_refinement     'SHELXL97 (Sheldrick, 2008)'
_computing_molecular_graphics     'SHELXTL-Plus (Sheldrick, 2008)'
_computing_publication_material     'SHELXTL-Plus (Sheldrick, 2008)'
loop_
    _atom_site_type_symbol
    _atom_site_label
    _atom_site_fract_x
    _atom_site_fract_y
    _atom_site_fract_z
    _atom_site_U_iso_or_equiv
    _atom_site_adp_type
    _atom_site_calc_flag
    _atom_site_refinement_flags
    _atom_site_occupancy
    _atom_site_disorder_assembly
    _atom_site_disorder_group
    Sn Sn1 0.28085(2) 0.63191(2) 0.82050(2) 0.03363(14) Uani d . 1 . .
    Cl Cl1 0.38105(10) 0.72044(11) 0.88005(10) 0.0654(6) Uani d . 1 . .
    C C1 0.1798(3) 0.6193(4) 0.8932(3) 0.0452(17) Uani d . 1 . .
    H H1A 0.1553 0.5691 0.8870 0.054 Uiso calc R 1 . .
    H H1B 0.2087 0.6218 0.9409 0.054 Uiso calc R 1 . .
    C C2 0.1012(3) 0.6751(3) 0.8892(3) 0.0379(15) Uani d . 1 . .
    C C3 0.1392(4) 0.7525(4) 0.9106(3) 0.0584(19) Uani d . 1 . .
    H H3A 0.0919 0.7887 0.9090 0.088 Uiso calc R 1 . .
    H H3B 0.1819 0.7672 0.8782 0.088 Uiso calc R 1 . .
    H H3C 0.1677 0.7500 0.9578 0.088 Uiso calc R 1 . .
    C C4 0.0385(4) 0.6530(4) 0.9459(3) 0.0521(19) Uani d . 1 . .
    H H4A -0.0105 0.6877 0.9445 0.078 Uiso calc R 1 . .
    H H4B 0.0703 0.6546 0.9919 0.078 Uiso calc R 1 . .
    H H4C 0.0163 0.6031 0.9366 0.078 Uiso calc R 1 . .
    C C5 0.0505(3) 0.6738(4) 0.8170(3) 0.0362(14) Uani d . 1 . .
    C C6 0.0253(4) 0.6067(4) 0.7834(3) 0.0442(16) Uani d . 1 . .
    H H6A 0.0417 0.5612 0.8050 0.053 Uiso calc R 1 . .
    C C7 0.0247(4) 0.7404(4) 0.7826(3) 0.0476(17) Uani d . 1 . .
    H H7A 0.0411 0.7861 0.8038 0.057 Uiso calc R 1 . .
    C C8 0.3641(3) 0.5345(3) 0.8122(3) 0.0376(15) Uani d . 1 . .
    H H8A 0.3510 0.5132 0.7653 0.045 Uiso calc R 1 . .
    H H8B 0.4254 0.5516 0.8150 0.045 Uiso calc R 1 . .
    C C9 0.3579(3) 0.4711(4) 0.8663(3) 0.0394(15) Uani d . 1 . .
    C C10 0.3954(4) 0.4993(4) 0.9392(3) 0.062(2) Uani d . 1 . .
    H H10A 0.3599 0.5405 0.9537 0.093 Uiso calc R 1 . .
    H H10B 0.4556 0.5159 0.9364 0.093 Uiso calc R 1 . .
    H H10C 0.3942 0.4593 0.9731 0.093 Uiso calc R 1 . .
    C C11 0.4168(4) 0.4049(4) 0.8449(4) 0.060(2) Uani d . 1 . .
    H H11A 0.4772 0.4217 0.8439 0.090 Uiso calc R 1 . .
    H H11B 0.3955 0.3869 0.7988 0.090 Uiso calc R 1 . .
    H H11C 0.4143 0.3649 0.8789 0.090 Uiso calc R 1 . .
    C C12 0.2626(3) 0.4417(3) 0.8674(3) 0.0350(14) Uani d . 1 . .
    C C13 0.2205(4) 0.4316(3) 0.9293(3) 0.0434(16) Uani d . 1 . .
    H H13A 0.2508 0.4431 0.9727 0.052 Uiso calc R 1 . .
    C C14 0.1342(4) 0.4048(3) 0.9273(4) 0.0462(16) Uani d . 1 . .
    H H14A 0.1073 0.3984 0.9694 0.055 Uiso calc R 1 . .
    C C15 0.0884(4) 0.3878(4) 0.8646(4) 0.0567(19) Uani d . 1 . .
    H H15A 0.0304 0.3698 0.8639 0.068 Uiso calc R 1 . .
    C C16 0.1283(4) 0.3974(4) 0.8018(4) 0.0570(19) Uani d . 1 . .
    H H16A 0.0974 0.3861 0.7585 0.068 Uiso calc R 1 . .
    C C17 0.2147(4) 0.4239(4) 0.8044(3) 0.0474(17) Uani d . 1 . .
    H H17A 0.2414 0.4300 0.7622 0.057 Uiso calc R 1 . .
    C C18 0.2457(3) 0.6893(3) 0.7222(3) 0.0373(14) Uani d . 1 . .
    H H18A 0.1817 0.6855 0.7121 0.045 Uiso calc R 1 . .
    H H18B 0.2596 0.7422 0.7291 0.045 Uiso calc R 1 . .
    C C19 0.2896(4) 0.6625(3) 0.6566(3) 0.0355(14) Uani d . 1 . .
    C C20 0.3905(4) 0.6750(4) 0.6689(3) 0.0496(17) Uani d . 1 . .
    H H20A 0.4140 0.6446 0.7081 0.074 Uiso calc R 1 . .
    H H20B 0.4022 0.7270 0.6794 0.074 Uiso calc R 1 . .
    H H20C 0.4185 0.6611 0.6270 0.074 Uiso calc R 1 . .
    C C21 0.2556(4) 0.7128(3) 0.5935(3) 0.0483(17) Uani d . 1 . .
    H H21A 0.1925 0.7063 0.5843 0.072 Uiso calc R 1 . .
    H H21B 0.2848 0.6988 0.5522 0.072 Uiso calc R 1 . .
    H H21C 0.2683 0.7645 0.6049 0.072 Uiso calc R 1 . .
    C C22 0.2664(3) 0.5811(3) 0.6383(3) 0.0332(14) Uani d . 1 . .
    C C23 0.3288(4) 0.5275(4) 0.6238(3) 0.0404(15) Uani d . 1 . .
    H H23A 0.3885 0.5412 0.6259 0.048 Uiso calc R 1 . .
    C C24 0.3056(5) 0.4547(4) 0.6065(3) 0.0501(17) Uani d . 1 . .
    H H24A 0.3496 0.4204 0.5969 0.060 Uiso calc R 1 . .
    C C25 0.2180(5) 0.4319(4) 0.6032(3) 0.0541(18) Uani d . 1 . .
    H H25A 0.2023 0.3825 0.5918 0.065 Uiso calc R 1 . .
    C C26 0.1550(4) 0.4837(4) 0.6171(3) 0.0500(17) Uani d . 1 . .
    H H26A 0.0956 0.4693 0.6153 0.060 Uiso calc R 1 . .
    C C27 0.1778(4) 0.5575(4) 0.6339(3) 0.0412(15) Uani d . 1 . .
    H H27A 0.1334 0.5919 0.6424 0.049 Uiso calc R 1 . .
loop_
    _atom_site_aniso_label
    _atom_site_aniso_U_11
    _atom_site_aniso_U_22
    _atom_site_aniso_U_33
    _atom_site_aniso_U_12
    _atom_site_aniso_U_13
    _atom_site_aniso_U_23
    Sn1 0.0262(2) 0.0405(2) 0.0342(2) 0.0021(2) 0.00262(15) -0.0040(2)
    Cl1 0.0347(8) 0.0812(14) 0.0794(13) -0.0075(9) -0.0002(8) -0.0371(11)
    C1 0.030(3) 0.072(5) 0.033(3) 0.003(3) 0.004(2) 0.008(3)
    C2 0.027(3) 0.037(4) 0.050(4) 0.001(3) 0.003(3) -0.007(3)
    C3 0.042(4) 0.074(5) 0.059(4) -0.004(4) 0.002(3) -0.017(4)
    C4 0.033(3) 0.083(6) 0.041(4) -0.003(3) 0.007(3) -0.006(4)
    C5 0.023(3) 0.047(4) 0.040(3) 0.007(3) 0.009(2) 0.002(3)
    C6 0.039(4) 0.049(4) 0.047(4) 0.001(3) 0.014(3) 0.005(3)
    C7 0.039(4) 0.048(4) 0.056(4) 0.006(3) 0.003(3) -0.001(3)
    C8 0.032(3) 0.048(4) 0.035(3) 0.003(3) 0.010(3) -0.002(3)
    C9 0.033(3) 0.054(4) 0.032(3) 0.009(3) 0.007(3) 0.011(3)
    C10 0.047(4) 0.094(6) 0.044(4) -0.005(4) -0.009(3) 0.009(4)
    C11 0.044(4) 0.057(5) 0.079(5) 0.026(4) 0.009(4) 0.020(4)
    C12 0.031(3) 0.033(4) 0.041(4) 0.007(3) 0.003(3) 0.002(3)
    C13 0.050(4) 0.039(4) 0.042(4) 0.010(3) 0.007(3) 0.002(3)
    C14 0.047(4) 0.039(4) 0.055(4) 0.003(3) 0.018(3) 0.005(3)
    C15 0.037(4) 0.039(4) 0.093(6) -0.002(3) 0.005(4) -0.002(4)
    C16 0.054(4) 0.062(5) 0.053(4) 0.009(4) -0.010(3) -0.008(4)
    C17 0.045(4) 0.052(4) 0.044(4) 0.011(3) 0.003(3) 0.003(3)
    C18 0.033(3) 0.033(3) 0.046(4) -0.003(3) 0.003(3) -0.002(3)
    C19 0.035(3) 0.037(4) 0.036(3) 0.002(3) 0.006(3) 0.008(3)
    C20 0.042(4) 0.047(4) 0.061(4) -0.011(3) 0.013(3) 0.004(4)
    C21 0.052(4) 0.044(4) 0.049(4) -0.001(3) 0.005(3) 0.009(3)
    C22 0.032(3) 0.043(4) 0.025(3) 0.003(3) 0.003(2) 0.002(3)
    C23 0.038(3) 0.049(4) 0.034(3) 0.004(3) 0.002(3) -0.001(3)
    C24 0.064(4) 0.047(4) 0.039(4) 0.010(4) 0.003(3) -0.009(3)
    C25 0.089(5) 0.032(4) 0.040(4) -0.005(4) -0.001(4) -0.002(3)
    C26 0.045(4) 0.048(4) 0.057(4) -0.020(4) 0.002(3) 0.004(4)
    C27 0.032(3) 0.043(4) 0.049(4) 0.003(3) 0.007(3) 0.006(3)
_geom_special_details
;
All esds (except the esd in the dihedral angle between two l.s. planes) are
estimated using the full covariance matrix. The cell esds are taken into
account individually in the estimation of esds in distances, angles and
torsion angles; correlations between esds in cell parameters are only used
when they are defined by crystal symmetry. An approximate (isotropic)
treatment of cell esds is used for estimating esds involving l.s. planes.
;
loop_
    _geom_bond_atom_site_label_1
    _geom_bond_atom_site_label_2
    _geom_bond_site_symmetry_2
    _geom_bond_distance
    _geom_bond_publ_flag
    Sn1 C1 . 2.146(5) ?
    Sn1 C18 . 2.149(5) ?
    Sn1 C8 . 2.152(5) ?
    Sn1 Cl1 . 2.3978(17) ?
    C1 C2 . 1.541(7) ?
    C1 H1A . 0.9700 ?
    C1 H1B . 0.9700 ?
    C2 C5 . 1.511(7) ?
    C2 C3 . 1.532(8) ?
    C2 C4 . 1.537(7) ?
    C3 H3A . 0.9600 ?
    C3 H3B . 0.9600 ?
    C3 H3C . 0.9600 ?
    C4 H4A . 0.9600 ?
    C4 H4B . 0.9600 ?
    C4 H4C . 0.9600 ?
    C5 C6 . 1.389(8) ?
    C5 C7 . 1.391(8) ?
    C6 C6 2_556 1.422(11) ?
    C6 H6A . 0.9300 ?
    C7 C7 2_556 1.387(11) ?
    C7 H7A . 0.9300 ?
    C8 C9 . 1.530(7) ?
    C8 H8A . 0.9700 ?
    C8 H8B . 0.9700 ?
    C9 C12 . 1.531(7) ?
    C9 C10 . 1.531(8) ?
    C9 C11 . 1.548(8) ?
    C10 H10A . 0.9600 ?
    C10 H10B . 0.9600 ?
    C10 H10C . 0.9600 ?
    C11 H11A . 0.9600 ?
    C11 H11B . 0.9600 ?
    C11 H11C . 0.9600 ?
    C12 C17 . 1.378(7) ?
    C12 C13 . 1.387(7) ?
    C13 C14 . 1.384(8) ?
    C13 H13A . 0.9300 ?
    C14 C15 . 1.356(8) ?
    C14 H14A . 0.9300 ?
    C15 C16 . 1.386(9) ?
    C15 H15A . 0.9300 ?
    C16 C17 . 1.382(8) ?
    C16 H16A . 0.9300 ?
    C17 H17A . 0.9300 ?
    C18 C19 . 1.529(7) ?
    C18 H18A . 0.9700 ?
    C18 H18B . 0.9700 ?
    C19 C22 . 1.522(8) ?
    C19 C20 . 1.536(7) ?
    C19 C21 . 1.545(7) ?
    C20 H20A . 0.9600 ?
    C20 H20B . 0.9600 ?
    C20 H20C . 0.9600 ?
    C21 H21A . 0.9600 ?
    C21 H21B . 0.9600 ?
    C21 H21C . 0.9600 ?
    C22 C23 . 1.382(7) ?
    C22 C27 . 1.395(7) ?
    C23 C24 . 1.373(8) ?
    C23 H23A . 0.9300 ?
    C24 C25 . 1.378(8) ?
    C24 H24A . 0.9300 ?
    C25 C26 . 1.365(8) ?
    C25 H25A . 0.9300 ?
    C26 C27 . 1.386(8) ?
    C26 H26A . 0.9300 ?
    C27 H27A . 0.9300 ?
loop_
    _geom_angle_atom_site_label_1
    _geom_angle_atom_site_label_2
    _geom_angle_atom_site_label_3
    _geom_angle_site_symmetry_1
    _geom_angle_site_symmetry_3
    _geom_angle
    _geom_angle_publ_flag
    C1 Sn1 C18 . . 117.8(2) ?
    C1 Sn1 C8 . . 114.3(2) ?
    C18 Sn1 C8 . . 115.0(2) ?
    C1 Sn1 Cl1 . . 102.73(17) ?
    C18 Sn1 Cl1 . . 101.32(16) ?
    C8 Sn1 Cl1 . . 102.30(16) ?
    C2 C1 Sn1 . . 119.0(4) ?
    C2 C1 H1A . . 107.6 ?
    Sn1 C1 H1A . . 107.6 ?
    C2 C1 H1B . . 107.6 ?
    Sn1 C1 H1B . . 107.6 ?
    H1A C1 H1B . . 107.0 ?
    C5 C2 C3 . . 113.7(5) ?
    C5 C2 C4 . . 109.4(4) ?
    C3 C2 C4 . . 106.5(5) ?
    C5 C2 C1 . . 111.4(5) ?
    C3 C2 C1 . . 107.2(5) ?
    C4 C2 C1 . . 108.4(5) ?
    C2 C3 H3A . . 109.5 ?
    C2 C3 H3B . . 109.5 ?
    H3A C3 H3B . . 109.5 ?
    C2 C3 H3C . . 109.5 ?
    H3A C3 H3C . . 109.5 ?
    H3B C3 H3C . . 109.5 ?
    C2 C4 H4A . . 109.5 ?
    C2 C4 H4B . . 109.5 ?
    H4A C4 H4B . . 109.5 ?
    C2 C4 H4C . . 109.5 ?
    H4A C4 H4C . . 109.5 ?
    H4B C4 H4C . . 109.5 ?
    C6 C5 C7 . . 117.5(5) ?
    C6 C5 C2 . . 121.7(5) ?
    C7 C5 C2 . . 120.8(6) ?
    C5 C6 C6 . 2_556 120.9(3) ?
    C5 C6 H6A . . 119.6 ?
    C6 C6 H6A 2_556 . 119.6 ?
    C7 C7 C5 2_556 . 121.7(4) ?
    C7 C7 H7A 2_556 . 119.2 ?
    C5 C7 H7A . . 119.2 ?
    C9 C8 Sn1 . . 118.4(3) ?
    C9 C8 H8A . . 107.7 ?
    Sn1 C8 H8A . . 107.7 ?
    C9 C8 H8B . . 107.7 ?
    Sn1 C8 H8B . . 107.7 ?
    H8A C8 H8B . . 107.1 ?
    C8 C9 C12 . . 111.7(5) ?
    C8 C9 C10 . . 108.8(5) ?
    C12 C9 C10 . . 112.2(5) ?
    C8 C9 C11 . . 108.5(4) ?
    C12 C9 C11 . . 107.6(5) ?
    C10 C9 C11 . . 107.8(5) ?
    C9 C10 H10A . . 109.5 ?
    C9 C10 H10B . . 109.5 ?
    H10A C10 H10B . . 109.5 ?
    C9 C10 H10C . . 109.5 ?
    H10A C10 H10C . . 109.5 ?
    H10B C10 H10C . . 109.5 ?
    C9 C11 H11A . . 109.5 ?
    C9 C11 H11B . . 109.5 ?
    H11A C11 H11B . . 109.5 ?
    C9 C11 H11C . . 109.5 ?
    H11A C11 H11C . . 109.5 ?
    H11B C11 H11C . . 109.5 ?
    C17 C12 C13 . . 117.1(5) ?
    C17 C12 C9 . . 119.5(5) ?
    C13 C12 C9 . . 123.4(5) ?
    C14 C13 C12 . . 121.0(6) ?
    C14 C13 H13A . . 119.5 ?
    C12 C13 H13A . . 119.5 ?
    C15 C14 C13 . . 120.8(6) ?
    C15 C14 H14A . . 119.6 ?
    C13 C14 H14A . . 119.6 ?
    C14 C15 C16 . . 119.7(6) ?
    C14 C15 H15A . . 120.1 ?
    C16 C15 H15A . . 120.1 ?
    C17 C16 C15 . . 119.0(6) ?
    C17 C16 H16A . . 120.5 ?
    C15 C16 H16A . . 120.5 ?
    C12 C17 C16 . . 122.3(6) ?
    C12 C17 H17A . . 118.8 ?
    C16 C17 H17A . . 118.8 ?
    C19 C18 Sn1 . . 117.4(4) ?
    C19 C18 H18A . . 107.9 ?
    Sn1 C18 H18A . . 107.9 ?
    C19 C18 H18B . . 107.9 ?
    Sn1 C18 H18B . . 107.9 ?
    H18A C18 H18B . . 107.2 ?
    C22 C19 C18 . . 112.0(4) ?
    C22 C19 C20 . . 112.2(5) ?
    C18 C19 C20 . . 108.8(5) ?
    C22 C19 C21 . . 108.5(5) ?
    C18 C19 C21 . . 107.9(5) ?
    C20 C19 C21 . . 107.2(5) ?
    C19 C20 H20A . . 109.5 ?
    C19 C20 H20B . . 109.5 ?
    H20A C20 H20B . . 109.5 ?
    C19 C20 H20C . . 109.5 ?
    H20A C20 H20C . . 109.5 ?
    H20B C20 H20C . . 109.5 ?
    C19 C21 H21A . . 109.5 ?
    C19 C21 H21B . . 109.5 ?
    H21A C21 H21B . . 109.5 ?
    C19 C21 H21C . . 109.5 ?
    H21A C21 H21C . . 109.5 ?
    H21B C21 H21C . . 109.5 ?
    C23 C22 C27 . . 116.4(6) ?
    C23 C22 C19 . . 123.5(5) ?
    C27 C22 C19 . . 120.0(5) ?
    C24 C23 C22 . . 122.2(6) ?
    C24 C23 H23A . . 118.9 ?
    C22 C23 H23A . . 118.9 ?
    C23 C24 C25 . . 120.9(6) ?
    C23 C24 H24A . . 119.6 ?
    C25 C24 H24A . . 119.6 ?
    C26 C25 C24 . . 118.1(6) ?
    C26 C25 H25A . . 120.9 ?
    C24 C25 H25A . . 120.9 ?
    C25 C26 C27 . . 121.3(6) ?
    C25 C26 H26A . . 119.4 ?
    C27 C26 H26A . . 119.4 ?
    C26 C27 C22 . . 121.1(6) ?
    C26 C27 H27A . . 119.5 ?
    C22 C27 H27A . . 119.5 ?
loop_
    _geom_torsion_atom_site_label_1
    _geom_torsion_atom_site_label_2
    _geom_torsion_atom_site_label_3
    _geom_torsion_atom_site_label_4
    _geom_torsion_site_symmetry_1
    _geom_torsion_site_symmetry_2
    _geom_torsion_site_symmetry_3
    _geom_torsion_site_symmetry_4
    _geom_torsion
    _geom_torsion_publ_flag
    C18 Sn1 C1 C2 . . . . -23.9(5) ?
    C8 Sn1 C1 C2 . . . . -163.6(4) ?
    Cl1 Sn1 C1 C2 . . . . 86.4(4) ?
    Sn1 C1 C2 C5 . . . . 58.8(6) ?
    Sn1 C1 C2 C3 . . . . -66.2(6) ?
    Sn1 C1 C2 C4 . . . . 179.2(4) ?
    C3 C2 C5 C6 . . . . 168.2(5) ?
    C4 C2 C5 C6 . . . . -72.9(7) ?
    C1 C2 C5 C6 . . . . 46.9(7) ?
    C3 C2 C5 C7 . . . . -13.9(7) ?
    C4 C2 C5 C7 . . . . 105.0(6) ?
    C1 C2 C5 C7 . . . . -135.2(5) ?
    C7 C5 C6 C6 . . . 2_556 -0.3(10) ?
    C2 C5 C6 C6 . . . 2_556 177.7(6) ?
    C6 C5 C7 C7 . . . 2_556 0.4(10) ?
    C2 C5 C7 C7 . . . 2_556 -177.6(6) ?
    C1 Sn1 C8 C9 . . . . -11.0(5) ?
    C18 Sn1 C8 C9 . . . . -151.8(4) ?
    Cl1 Sn1 C8 C9 . . . . 99.3(4) ?
    Sn1 C8 C9 C12 . . . . 56.1(6) ?
    Sn1 C8 C9 C10 . . . . -68.3(5) ?
    Sn1 C8 C9 C11 . . . . 174.6(4) ?
    C8 C9 C12 C17 . . . . 48.6(7) ?
    C10 C9 C12 C17 . . . . 171.1(6) ?
    C11 C9 C12 C17 . . . . -70.4(7) ?
    C8 C9 C12 C13 . . . . -131.4(6) ?
    C10 C9 C12 C13 . . . . -8.9(8) ?
    C11 C9 C12 C13 . . . . 109.6(6) ?
    C17 C12 C13 C14 . . . . 0.0(9) ?
    C9 C12 C13 C14 . . . . -180.0(5) ?
    C12 C13 C14 C15 . . . . -0.1(9) ?
    C13 C14 C15 C16 . . . . -0.1(10) ?
    C14 C15 C16 C17 . . . . 0.3(10) ?
    C13 C12 C17 C16 . . . . 0.2(9) ?
    C9 C12 C17 C16 . . . . -179.8(6) ?
    C15 C16 C17 C12 . . . . -0.4(10) ?
    C1 Sn1 C18 C19 . . . . -145.8(4) ?
    C8 Sn1 C18 C19 . . . . -6.4(5) ?
    Cl1 Sn1 C18 C19 . . . . 103.1(4) ?
    Sn1 C18 C19 C22 . . . . 61.7(5) ?
    Sn1 C18 C19 C20 . . . . -62.9(6) ?
    Sn1 C18 C19 C21 . . . . -179.0(4) ?
    C18 C19 C22 C23 . . . . -131.9(5) ?
    C20 C19 C22 C23 . . . . -9.2(7) ?
    C21 C19 C22 C23 . . . . 109.1(6) ?
    C18 C19 C22 C27 . . . . 49.5(7) ?
    C20 C19 C22 C27 . . . . 172.2(5) ?
    C21 C19 C22 C27 . . . . -69.5(6) ?
    C27 C22 C23 C24 . . . . -0.5(8) ?
    C19 C22 C23 C24 . . . . -179.1(5) ?
    C22 C23 C24 C25 . . . . -0.3(9) ?
    C23 C24 C25 C26 . . . . 0.4(9) ?
    C24 C25 C26 C27 . . . . 0.3(9) ?
    C25 C26 C27 C22 . . . . -1.1(9) ?
    C23 C22 C27 C26 . . . . 1.1(8) ?
    C19 C22 C27 C26 . . . . 179.8(5) ?
