# Supplementary material for: [μ-2,2′-Dimethyl-2,2′-(p-phenyl­ene)diprop­yl]bis­[chloridobis(2-methyl-2-phenyl­prop­yl)tin(IV)]
Source: Acta Crystallogr Sect E Struct Rep Online. 2010 Apr 10;66(Pt 5):m495. doi: 10.1107/S1600536810011670 (PMC2979286; doi:10.1107/S1600536810011670)
Supplement: Supplementary file 2 [file e-66-0m495-Isup2.hkl]

# 
# h,k,l, Fc-squared, Fo-squared, sigma(Fo-squared) and status flag 
# 
data_I
_shelx_title ' new in C2/c' 
_shelx_refln_list_code          4 
_shelx_F_calc_maximum      632.09 
_exptl_crystal_F_000      2120.00 
_reflns_d_resolution_high  0.8093 
 
loop_ 
 _symmetry_equiv_pos_as_xyz 
 'x, y, z' 
 '-x, y, -z+1/2' 
 'x+1/2, y+1/2, z' 
 '-x+1/2, y+1/2, -z+1/2' 
 '-x, -y, -z' 
 'x, -y, z-1/2' 
 '-x+1/2, -y+1/2, -z' 
 'x+1/2, -y+1/2, z-1/2' 
 
_cell_length_a    15.0769 
_cell_length_b    17.7730 
_cell_length_c    18.9140 
_cell_angle_alpha  90.000 
_cell_angle_beta   94.674 
_cell_angle_gamma  90.000 
 
_shelx_F_squared_multiplier     1.000 
 
loop_ 
 _refln_index_h 
 _refln_index_k 
 _refln_index_l 
 _refln_F_squared_calc 
 _refln_F_squared_meas 
 _refln_F_squared_sigma 
 _refln_observed_status 
   2   0   0   350041.19   388640.38   4212.13 o 
   4   0   0     6616.10     6317.07    364.30 o 
   6   0   0    38444.70    39142.87   1371.72 o 
   8   0   0    20098.24    19234.98    654.53 o 
  10   0   0     4979.80     5895.26    475.94 o 
  12   0   0    27292.10    25456.54    950.94 o 
  14   0   0     6703.65     5174.39   1056.51 o 
  16   0   0    10372.47    11347.00   1683.88 o 
  18   0   0     6232.38     7970.85   1569.53 o 
   1   1   0       83.42       32.65     55.87 o 
   3   1   0    32680.02    38827.31    468.73 o 
   5   1   0     4339.42     4139.08    206.40 o 
   7   1   0    26573.36    27160.95    523.10 o 
   9   1   0    32558.78    31458.72    626.72 o 
  11   1   0    11412.60    11606.00    457.53 o 
  13   1   0     5210.43     4288.58    451.63 o 
  15   1   0      141.73      264.82    374.55 o 
  17   1   0        0.44      848.00    442.59 o 
   0   2   0     4503.40     5956.06    368.87 o 
   2   2   0    20053.40    20298.00    429.16 o 
   4   2   0     2039.03     1854.99    146.25 o 
   6   2   0     8237.00     9024.82    342.83 o 
   8   2   0     4686.89     4555.16    267.21 o 
  10   2   0      598.47      979.61    233.51 o 
  12   2   0     3097.02     3298.21    337.35 o 
  14   2   0      772.71     1052.04    342.00 o 
  16   2   0      251.96     -259.29    571.96 o 
  18   2   0      216.26     1010.98    511.42 o 
   1   3   0    12185.84    11612.07    299.64 o 
   3   3   0    30417.24    33453.04    688.62 o 
   5   3   0    32060.84    31307.67    526.16 o 
   7   3   0    46655.64    47695.78    714.10 o 
   9   3   0    49254.29    49963.93    811.03 o 
  11   3   0    13705.66    12838.93    545.54 o 
  13   3   0     4905.74     4201.75    478.25 o 
  15   3   0       46.24      474.31    271.06 o 
  17   3   0       23.81     -327.47    327.47 o 
   0   4   0    94455.95   103029.34   1707.63 o 
   2   4   0    53917.53    57126.00   1403.34 o 
   4   4   0   106286.66   110572.09   1641.79 o 
   6   4   0    28388.99    29823.12    535.51 o 
   8   4   0     6115.62     6310.33    338.12 o 
  10   4   0    10615.83     9876.33    483.50 o 
  12   4   0     9239.24     8891.46    620.72 o 
  14   4   0    13760.60    13449.17    780.56 o 
  16   4   0    15084.00    14761.98   1312.88 o 
  18   4   0     4923.28     6044.81    975.72 o 
   1   5   0    25738.56    25480.20    596.34 o 
   3   5   0    10691.29    11861.29    428.23 o 
   5   5   0    24811.95    25461.80   1267.99 o 
   7   5   0    31492.83    32811.02    613.97 o 
   9   5   0     1048.04     1068.87    222.69 o 
  11   5   0     3848.15     3645.01    435.38 o 
  13   5   0     8888.58     8410.38    644.18 o 
  15   5   0     1070.68      880.52    331.97 o 
  17   5   0      236.45     -389.40    548.79 o 
   0   6   0     3985.37     3814.65    359.35 o 
   2   6   0      574.67      588.69    147.20 o 
   4   6   0        6.02     -193.83    193.83 o 
   6   6   0      487.52      814.37    315.00 o 
   8   6   0     2787.51     3067.70    376.14 o 
  10   6   0      377.79      678.52    233.52 o 
  12   6   0      371.06        6.74    390.10 o 
  14   6   0       42.75      462.59    311.83 o 
  16   6   0     1289.56     2273.10    549.27 o 
   1   7   0        8.13      -72.98    124.96 o 
   3   7   0    23827.75    24367.75    617.96 o 
   5   7   0    65404.70    65077.95   3544.37 o 
   7   7   0    46016.14    45674.30   2285.65 o 
   9   7   0    24307.70    23501.96   1058.32 o 
  11   7   0     9907.42     9751.77    770.85 o 
  13   7   0     6681.90     7162.91    735.60 o 
  15   7   0      130.43     -270.88    270.88 o 
  17   7   0     1275.02     2010.39    530.71 o 
   0   8   0    28869.73    26030.52   1456.73 o 
   2   8   0     6663.29     6605.67    339.38 o 
   4   8   0     2499.50     2247.99    244.99 o 
   6   8   0       23.98      263.54    424.94 o 
   8   8   0       24.90     -169.46    494.92 o 
  10   8   0     3157.74     2587.27    592.79 o 
  12   8   0     7379.42     8873.11    769.61 o 
  14   8   0     9805.40     8990.96    842.31 o 
  16   8   0     8225.08     7422.98   1251.76 o 
   1   9   0     1042.28     1420.93    219.78 o 
   3   9   0     2257.37     2561.43    277.08 o 
   5   9   0      278.92      343.16    308.58 o 
   7   9   0     7101.44     7534.06    860.26 o 
   9   9   0     6010.53     5426.29    753.85 o 
  11   9   0     2946.00     2660.31    493.88 o 
  13   9   0        3.25      835.43    343.28 o 
  15   9   0      462.72     1117.71    421.78 o 
   0  10   0     6311.75     5731.34    610.82 o 
   2  10   0    13051.52    13286.45    690.84 o 
   4  10   0    11908.63    11227.50    448.88 o 
   6  10   0      164.91      268.18    355.80 o 
   8  10   0     1862.07     1375.60    514.80 o 
  10  10   0      239.91     -278.41    767.33 o 
  12  10   0     2669.22     3028.94    514.09 o 
  14  10   0     2066.65     2311.25    535.10 o 
  16  10   0     1594.27     2858.87    547.91 o 
   1  11   0     8393.31     9103.91    471.39 o 
   3  11   0    25618.51    25567.20    841.11 o 
   5  11   0    12144.01    11356.20    697.51 o 
   7  11   0    12762.34    12611.87   1074.61 o 
   9  11   0    22875.63    23606.78   1402.40 o 
  11  11   0    17440.82    16041.15   1311.29 o 
  13  11   0     1656.87      855.43    405.17 o 
  15  11   0        1.08     -260.53    315.77 o 
   0  12   0    16961.50    16038.65    864.24 o 
   2  12   0    24884.25    21961.70    839.36 o 
   4  12   0     6805.19     7062.06    605.83 o 
   6  12   0     1076.89     1171.09    336.30 o 
   8  12   0       41.49     -459.41    648.56 o 
  10  12   0     1135.79     1178.75    520.90 o 
  12  12   0     1435.54     1658.03    603.21 o 
  14  12   0     2164.32     1629.74    487.57 o 
   1  13   0       55.56      -19.39    259.30 o 
   3  13   0      494.80      405.27    271.20 o 
   5  13   0     3758.21     3239.67    477.48 o 
   7  13   0      434.69      558.80    331.57 o 
   9  13   0       92.99     -332.60    332.60 o 
  11  13   0     1241.23      626.53    753.86 o 
  13  13   0      355.68      397.19    391.83 o 
   0  14   0     2818.83     2417.02    485.96 o 
   2  14   0    14481.98    15135.37    833.15 o 
   4  14   0    10089.08     8992.35    714.73 o 
   6  14   0     2806.17     3496.42    843.47 o 
   8  14   0       48.36     -139.69    422.85 o 
  10  14   0      695.67      857.88    477.67 o 
  12  14   0     1885.67     2172.60    625.65 o 
  14  14   0     1610.66     1428.19    807.82 o 
   1  15   0      687.97      135.47    264.61 o 
   3  15   0      238.43      894.39    402.70 o 
   5  15   0     5395.14     6714.98    694.05 o 
   7  15   0     8095.43     8182.39   1862.03 o 
   9  15   0     7022.89     9334.72   1118.83 o 
  11  15   0     4230.19     4341.87    859.89 o 
  13  15   0     1022.50     1691.21    639.95 o 
   0  16   0     5854.14     6802.20   1163.35 o 
   2  16   0     9979.95     7747.56    787.68 o 
   4  16   0    10717.24    10290.07   1332.21 o 
   6  16   0     2186.28     1289.14    505.74 o 
   8  16   0       42.08       58.36    439.68 o 
  10  16   0      425.63     -376.02    376.02 o 
  12  16   0      324.54      928.14   1181.23 o 
   1  17   0      781.09      478.05    292.59 o 
   3  17   0       70.21     -244.69    263.27 o 
   5  17   0       34.32      554.20    299.14 o 
   7  17   0       22.33     -373.68    430.24 o 
   9  17   0      154.92      563.69    489.03 o 
  11  17   0      137.61      256.79    821.85 o 
   0  18   0     1344.13     1170.42    643.27 o 
   2  18   0     4224.66     4508.52    572.74 o 
   4  18   0     2359.33     2921.00    502.62 o 
   6  18   0       11.59     -359.82    359.82 o 
   8  18   0        6.67     -337.54    446.28 o 
  10  18   0       22.89     -163.89    849.67 o 
   1  19   0      388.46      669.50    764.68 o 
   3  19   0     1892.30     1752.43    431.07 o 
   5  19   0     2412.52     2677.26    660.62 o 
   7  19   0     1715.30      920.07    553.94 o 
   9  19   0     1809.27     2598.22    714.39 o 
   0  20   0     3636.83     2729.36    879.47 o 
   2  20   0     2463.60     2273.47    587.88 o 
   4  20   0      615.69      201.28    603.31 o 
   6  20   0      485.75     1080.28    518.82 o 
   1  21   0        0.21      384.69    409.41 o 
   3  21   0       20.23      267.69    597.79 o 
   5  21   0      141.47      209.11    415.65 o 
 -17   1   1     1640.45     1930.37    689.84 o 
 -15   1   1      129.70       30.95    574.83 o 
 -13   1   1     9626.17     8787.31    862.96 o 
 -11   1   1    39781.89    38376.22    756.39 o 
  -9   1   1    53456.54    53873.04    839.15 o 
  -7   1   1    40073.09    42403.82    660.11 o 
  -5   1   1     9309.84     9785.96    271.48 o 
  -3   1   1   125250.09   139598.30   1218.16 o 
  -1   1   1     9341.82     9624.37    229.62 o 
   1   1   1    13847.54    16491.54    265.97 o 
   3   1   1    48329.99    53723.86    603.15 o 
   5   1   1     3208.28     3298.05    201.23 o 
   7   1   1    26350.92    25547.47    513.58 o 
   9   1   1    61888.70    61144.36   1047.30 o 
  11   1   1     2292.56     2647.79    267.61 o 
  13   1   1       11.39      -40.74    246.79 o 
  15   1   1       99.74     -126.54    326.50 o 
  17   1   1      817.91      -29.53    430.63 o 
 -18   2   1     7621.67     7269.78   1143.49 o 
 -16   2   1    10132.70     9403.47   1700.66 o 
 -14   2   1     3856.09     4288.08    532.54 o 
 -12   2   1     3560.65     3947.25    416.72 o 
 -10   2   1     1409.77     1709.31    210.64 o 
  -8   2   1    12462.71    11401.27    354.62 o 
  -6   2   1     8917.43     7983.44    278.50 o 
  -4   2   1   149669.94   163500.27   1583.67 o 
  -2   2   1    95460.91   101018.18   1356.48 o 
   0   2   1   201472.97   232708.98   2579.10 o 
   2   2   1    54195.46    56203.72    709.83 o 
   4   2   1    15804.08    16176.22    331.49 o 
   6   2   1     2461.36     2574.24    197.09 o 
   8   2   1     8602.83     9310.72    357.90 o 
  10   2   1    20268.37    20035.80    553.60 o 
  12   2   1    26943.26    23882.29    724.13 o 
  14   2   1     4775.24     5933.10    826.00 o 
  16   2   1     4941.96     5322.79    821.70 o 
  18   2   1     6024.22     6606.46    970.28 o 
 -17   3   1        3.32      256.89    549.89 o 
 -15   3   1     2057.32     2774.67    497.69 o 
 -13   3   1     9095.26     8405.30    718.63 o 
 -11   3   1    15472.36    14334.90    675.71 o 
  -9   3   1    29721.21    29792.49    592.04 o 
  -7   3   1    54122.61    56629.28    777.25 o 
  -5   3   1     4893.11     4886.45    199.90 o 
  -3   3   1     4488.38     4211.05    303.01 o 
  -1   3   1    10968.75    10748.71    253.89 o 
   1   3   1      286.29      450.80    116.78 o 
   3   3   1   100083.95   111479.68   1291.34 o 
   5   3   1    69646.44    71561.69    923.17 o 
   7   3   1     7225.00     7088.02    301.29 o 
   9   3   1     7716.54     8403.47    366.53 o 
  11   3   1    11738.82    10676.32    581.32 o 
  13   3   1     3790.14     4183.40    465.94 o 
  15   3   1      343.49      806.01    300.12 o 
  17   3   1     2793.79     3530.88    709.05 o 
 -18   4   1       11.83     -383.63    383.63 o 
 -16   4   1       48.83      672.84    433.84 o 
 -14   4   1        8.55      145.52    243.42 o 
 -12   4   1      973.22      493.47    277.01 o 
 -10   4   1       88.73     -128.15    162.26 o 
  -8   4   1     3787.03     4006.36    231.45 o 
  -6   4   1    11012.76    11076.46    293.60 o 
  -4   4   1     3685.08     3420.60    399.08 o 
  -2   4   1    12840.95    14173.93    445.88 o 
   0   4   1   145159.02   157667.53   1708.58 o 
   2   4   1    25570.34    26583.75    566.09 o 
   4   4   1      552.33      872.12    136.80 o 
   6   4   1    23391.43    23682.46    609.59 o 
   8   4   1     1570.12     2087.05    197.01 o 
  10   4   1     2434.43     1945.56    278.39 o 
  12   4   1     4049.28     3246.53    427.90 o 
  14   4   1      609.34      793.38    272.31 o 
  16   4   1      386.76      417.31    420.09 o 
 -17   5   1      256.25      976.82    497.97 o 
 -15   5   1     2425.30     3452.09    548.52 o 
 -13   5   1     7289.18     6511.20    574.94 o 
 -11   5   1     7099.67     7002.47    557.39 o 
  -9   5   1    22200.40    21717.02    687.42 o 
  -7   5   1    34428.68    32191.84    794.19 o 
  -5   5   1     4686.48     4169.18    478.39 o 
  -3   5   1     3073.78     3267.19    388.93 o 
  -1   5   1     9755.39     9516.11    352.53 o 
   1   5   1    26018.79    28267.46    634.98 o 
   3   5   1    63853.61    68267.31   2743.04 o 
   5   5   1   111440.09   113921.80   1436.54 o 
   7   5   1    28124.15    27522.97    762.14 o 
   9   5   1    16272.96    15842.12    676.89 o 
  11   5   1     6618.71     6335.58    504.21 o 
  13   5   1     2801.44     3025.70    476.99 o 
  15   5   1      338.77      194.78    491.40 o 
  17   5   1     4953.26     6439.73   1300.22 o 
 -16   6   1    12509.23    12535.11   1172.91 o 
 -14   6   1     4213.75     4664.85    584.76 o 
 -12   6   1       98.41      170.13    305.99 o 
 -10   6   1       48.08      632.60    293.81 o 
  -8   6   1     1160.29     1610.08    324.87 o 
  -6   6   1    14161.99    14162.06    817.57 o 
  -4   6   1   115533.59   116602.84   2342.62 o 
  -2   6   1    71298.60    74483.35   1041.40 o 
   0   6   1    20842.64    18648.04    470.86 o 
   2   6   1    64847.56    69475.48   1227.23 o 
   4   6   1    46540.40    48486.97    896.06 o 
   6   6   1     1647.54     1307.67    155.50 o 
   8   6   1    17173.63    17041.64    928.30 o 
  10   6   1    10435.33    11476.47    604.35 o 
  12   6   1    24625.32    23635.93   1318.52 o 
  14   6   1    26921.73    25202.44   1125.43 o 
  16   6   1     9881.33    10809.53    901.53 o 
 -17   7   1      516.39      134.52    507.06 o 
 -15   7   1      412.53      441.85    323.68 o 
 -13   7   1     2300.20     2466.57    475.02 o 
 -11   7   1     7543.25     8055.26    716.65 o 
  -9   7   1     5260.96     5187.67    986.31 o 
  -7   7   1    15684.00    14671.08   1249.23 o 
  -5   7   1     2533.61     3766.44    589.18 o 
  -3   7   1      913.18     1472.19    198.12 o 
  -1   7   1     5641.22     5082.84    364.06 o 
   1   7   1     6151.84     6986.77    339.20 o 
   3   7   1    33847.11    33367.29   1130.53 o 
   5   7   1     2291.32     2473.14    384.44 o 
   7   7   1    10584.75    11594.21   1341.94 o 
   9   7   1     9488.79     9661.41    867.48 o 
  11   7   1     3469.23     3421.75    499.47 o 
  13   7   1      197.60      545.52    341.49 o 
  15   7   1       17.70      672.34    381.92 o 
  17   7   1       10.96      698.01    589.40 o 
 -16   8   1     2371.50     2570.84    610.64 o 
 -14   8   1      687.10      648.67    350.46 o 
 -12   8   1      188.74     -177.85    252.55 o 
 -10   8   1     2133.95     2006.12    548.38 o 
  -8   8   1      245.06       15.87    419.65 o 
  -6   8   1    16425.10    16587.63    918.90 o 
  -4   8   1     2924.84     2933.52    340.10 o 
  -2   8   1     2434.31     2957.52    377.57 o 
   0   8   1    14477.98    14552.43    463.60 o 
   2   8   1    30797.29    30336.59    685.75 o 
   4   8   1      368.72      482.67    244.16 o 
   6   8   1     2224.57     2313.89    501.10 o 
   8   8   1     5675.58     6052.18    837.75 o 
  10   8   1      301.51       55.99    375.33 o 
  12   8   1     2543.63     2466.04    469.39 o 
  14   8   1     5270.10     5282.96    660.86 o 
  16   8   1      828.38     1010.39    426.12 o 
 -15   9   1     3084.34     2001.58    493.50 o 
 -13   9   1    11179.39    12970.44    959.18 o 
 -11   9   1     9941.61     9235.14    798.73 o 
  -9   9   1     8131.75     6140.85    799.95 o 
  -7   9   1    17789.00    16532.63   1064.94 o 
  -5   9   1     4166.15     3577.62    394.65 o 
  -3   9   1       14.51      397.68    157.50 o 
  -1   9   1    12612.29    12234.33    452.27 o 
   1   9   1    38996.93    38508.86    821.25 o 
   3   9   1    33440.87    33499.72    754.57 o 
   5   9   1    29856.02    28732.62   1205.45 o 
   7   9   1    26347.50    25233.02   1581.01 o 
   9   9   1    12157.87    11677.94   1023.33 o 
  11   9   1     2494.37     2914.68    490.71 o 
  13   9   1      263.22      452.18    313.23 o 
  15   9   1      402.12      737.12    358.25 o 
 -16  10   1     1871.98     2346.72    676.44 o 
 -14  10   1     5538.33     5517.21    712.45 o 
 -12  10   1     3108.08     3273.66    537.97 o 
 -10  10   1     1371.89     1239.97    518.07 o 
  -8  10   1    15687.97    16814.57   2325.82 o 
  -6  10   1     6268.00     5675.48    523.19 o 
  -4  10   1    17151.46    16183.40    515.96 o 
  -2  10   1    59379.64    56148.80   1044.16 o 
   0  10   1    34904.13    31048.85    756.09 o 
   2  10   1    13609.57    12010.39    494.20 o 
   4  10   1    15236.60    14895.19    584.35 o 
   6  10   1        0.92      126.21    352.61 o 
   8  10   1     6054.51     6827.28   1589.40 o 
  10  10   1    15869.64    15338.06   1223.89 o 
  12  10   1    10404.96    11383.85    917.68 o 
  14  10   1     5748.45     5836.63    715.23 o 
  16  10   1     4132.20     4640.71    901.99 o 
 -15  11   1      287.67     -145.79    580.17 o 
 -13  11   1      425.09      248.54    330.51 o 
 -11  11   1     1725.43     2618.00    628.69 o 
  -9  11   1      674.98     1781.98    538.32 o 
  -7  11   1       20.64       -8.90    492.34 o 
  -5  11   1      209.77      -44.82    268.22 o 
  -3  11   1      351.22      360.64    192.79 o 
  -1  11   1       61.10      450.18    180.97 o 
   1  11   1     6772.88     6507.57    619.94 o 
   3  11   1     7932.09     7840.79    445.92 o 
   5  11   1      117.91      368.62    338.74 o 
   7  11   1      116.70     -312.90    378.97 o 
   9  11   1       13.28     -577.26    577.26 o 
  11  11   1       83.26     -189.30    367.98 o 
  13  11   1        0.82     -281.72    281.72 o 
  15  11   1       53.42     -173.45    643.49 o 
 -14  12   1     1611.22     2147.29    591.43 o 
 -12  12   1     1396.91     1003.13    570.36 o 
 -10  12   1      301.90     1109.43    527.07 o 
  -8  12   1      758.99      448.57    439.90 o 
  -6  12   1      607.84      783.57    315.98 o 
  -4  12   1     1033.08      936.40    309.49 o 
  -2  12   1     8183.97     8666.13    483.54 o 
   0  12   1     6823.60     5832.59    429.63 o 
   2  12   1       92.16      232.50    197.54 o 
   4  12   1     3105.71     4001.39    562.68 o 
   6  12   1        0.60     -226.56    243.73 o 
   8  12   1      496.84      -46.02    437.88 o 
  10  12   1     2393.13     2282.50    646.67 o 
  12  12   1     1789.37     1570.20    764.02 o 
  14  12   1     1868.75     2568.32    570.55 o 
 -15  13   1     1649.36     1190.59    571.13 o 
 -13  13   1     5734.14     6888.08    810.81 o 
 -11  13   1    15456.64    20917.51   4532.00 o 
  -9  13   1    16394.20    17531.21   2411.48 o 
  -7  13   1     9253.24     9604.83   1046.61 o 
  -5  13   1     5935.79     6424.39    599.20 o 
  -3  13   1       97.25     -215.08    215.08 o 
  -1  13   1      605.75      747.36    235.92 o 
   1  13   1    13581.22    13298.41    606.90 o 
   3  13   1     4036.22     3768.18    489.95 o 
   5  13   1     8946.03     9818.76    740.27 o 
   7  13   1    18606.28    19237.40    970.73 o 
   9  13   1     7776.03     8697.95   1074.03 o 
  11  13   1     1255.02      748.90    551.55 o 
  13  13   1       49.14     -191.73    537.93 o 
 -14  14   1      750.68     1028.27    451.32 o 
 -12  14   1       42.69     -209.13    413.38 o 
 -10  14   1       51.67      136.48    434.34 o 
  -8  14   1     1299.61      631.57    466.82 o 
  -6  14   1     7550.00     9579.30   1008.90 o 
  -4  14   1     7909.04     9137.67    966.83 o 
  -2  14   1    17192.65    14746.24    823.81 o 
   0  14   1     7938.48     7611.33    514.06 o 
   2  14   1     5124.61     5669.01    575.60 o 
   4  14   1      573.43      447.40    311.87 o 
   6  14   1     1244.82     1517.19    383.24 o 
   8  14   1     1859.99     2018.05    614.68 o 
  10  14   1      918.54     1262.11    563.98 o 
  12  14   1     1844.54     1939.65    667.98 o 
  14  14   1     5162.90     6227.81   1493.15 o 
 -13  15   1      316.68     -432.46    432.46 o 
 -11  15   1       19.27       91.99    420.29 o 
  -9  15   1       64.98     -278.55    362.18 o 
  -7  15   1      249.76     -319.99    330.39 o 
  -5  15   1      890.91      861.96    300.95 o 
  -3  15   1     2254.57     1792.26    401.21 o 
  -1  15   1     1585.41     1657.17    388.71 o 
   1  15   1       37.49      245.55    280.87 o 
   3  15   1       42.63      103.59    253.24 o 
   5  15   1       33.95      -91.17    238.94 o 
   7  15   1        2.32     -122.61    351.24 o 
   9  15   1        7.09     -331.46    331.46 o 
  11  15   1        3.19     -263.54    419.58 o 
  13  15   1       10.61      956.24    528.84 o 
 -12  16   1       99.80      822.99    572.12 o 
 -10  16   1       57.87      254.33    899.34 o 
  -8  16   1     1185.61      558.34    486.13 o 
  -6  16   1     3961.64     4696.54    875.05 o 
  -4  16   1     2829.08     3160.74    555.89 o 
  -2  16   1     6322.52     6600.60    655.65 o 
   0  16   1     1446.33     1237.61    375.44 o 
   2  16   1     4916.90     6043.13    617.90 o 
   4  16   1     1135.19     1158.13    350.22 o 
   6  16   1       24.85      198.43    276.63 o 
   8  16   1      928.19      419.98    680.13 o 
  10  16   1     1602.67     2407.50    893.60 o 
  12  16   1      311.08      -67.72    446.10 o 
 -11  17   1     2604.38     2509.42    720.95 o 
  -9  17   1     4157.62     5433.13    944.81 o 
  -7  17   1     6421.55     6783.79    938.60 o 
  -5  17   1     5692.10     5465.45    813.11 o 
  -3  17   1       46.14     -127.74    238.29 o 
  -1  17   1     1053.88      976.53    315.84 o 
   1  17   1     3002.33     2566.35    434.30 o 
   3  17   1     5684.39     4855.23    589.11 o 
   5  17   1    11626.42    12083.76    904.15 o 
   7  17   1     8630.91     8305.99   1055.66 o 
   9  17   1     2683.26     3570.67    757.43 o 
  11  17   1     1717.69     2404.85    686.20 o 
 -10  18   1        4.33      -11.02    498.01 o 
  -8  18   1      651.01      539.40    683.22 o 
  -6  18   1     3224.76     2828.67    691.39 o 
  -4  18   1     1684.60     1966.43    454.81 o 
  -2  18   1      924.25     1360.96    443.16 o 
   0  18   1     3961.82     3877.49    651.69 o 
   2  18   1     2118.05     1686.75    396.08 o 
   4  18   1      215.84     1016.77    331.01 o 
   6  18   1      151.32      109.49    418.50 o 
   8  18   1      597.28      522.67    465.91 o 
  10  18   1      970.47       73.14    501.83 o 
  -9  19   1       13.17      739.17    497.06 o 
  -7  19   1        0.27     -377.34    461.37 o 
  -5  19   1       32.07      470.67    469.54 o 
  -3  19   1      340.68       64.08    380.75 o 
  -1  19   1        5.53       51.66    569.54 o 
   1  19   1       69.12      200.08    380.10 o 
   3  19   1       67.54     1065.78    457.36 o 
   5  19   1      186.67      262.47    418.64 o 
   7  19   1       52.96      329.15    441.03 o 
   9  19   1      213.53      209.62    772.85 o 
  -6  20   1     2312.32     2198.33    930.90 o 
  -4  20   1     3704.97     4358.31    749.97 o 
  -2  20   1     3427.39     4232.44    704.07 o 
   0  20   1     3072.39     2825.91    626.15 o 
   2  20   1     1617.97     1573.29    527.60 o 
   4  20   1      179.24     -184.70    451.56 o 
   6  20   1       17.40     -729.14    729.14 o 
  -5  21   1      880.99     1754.95    608.11 o 
  -3  21   1      140.80      404.41    647.24 o 
  -1  21   1      311.42     -484.87    515.45 o 
   1  21   1     1944.02     2809.74    620.75 o 
   3  21   1     2470.47     3235.08    654.33 o 
   5  21   1     3719.28     3379.85    740.40 o 
 -18   0   2     1738.64     1061.81    909.93 o 
 -16   0   2     4414.84     3182.78   1005.74 o 
 -14   0   2     3110.11     3338.63    984.10 o 
 -12   0   2      958.21      523.60    326.03 o 
 -10   0   2    16055.97    15613.40    651.07 o 
  -8   0   2    40156.48    39067.61    925.27 o 
  -6   0   2    14733.15    13533.27    464.95 o 
  -4   0   2   133792.47   146095.94   1863.42 o 
  -2   0   2    45636.34    52123.57    740.40 o 
   0   0   2   130508.66   152096.42   3206.84 o 
   2   0   2    13814.10    13434.38    392.12 o 
   4   0   2     2254.16     2238.59    438.36 o 
   6   0   2     2900.39     2895.30    303.31 o 
   8   0   2    24091.50    23276.34    752.89 o 
  10   0   2    35465.26    34787.97   1452.49 o 
  12   0   2    30653.73    29502.03   1017.89 o 
  14   0   2     9901.86    10705.48    973.31 o 
  16   0   2     4643.56     5868.42   1186.31 o 
  18   0   2     1666.64     2935.98   1028.70 o 
 -17   1   2     1093.06      720.61    608.61 o 
 -15   1   2     5754.49     4903.52    791.78 o 
 -13   1   2    18118.44    19532.25    935.86 o 
 -11   1   2    23697.45    22632.55    618.83 o 
  -9   1   2     4853.06     5036.37    284.29 o 
  -7   1   2       20.43       75.89    108.07 o 
  -5   1   2      578.47      690.75    119.10 o 
  -3   1   2    32150.24    39633.57    739.21 o 
  -1   1   2    41560.64    50453.99    712.15 o 
   1   1   2    63265.23    72235.79    973.06 o 
   3   1   2     4148.84     4532.15    198.29 o 
   5   1   2    51723.04    53839.13    718.83 o 
   7   1   2    45036.69    45976.25    730.08 o 
   9   1   2    11415.31    11415.19    419.82 o 
  11   1   2       16.13      -39.12    177.80 o 
  13   1   2      964.72     1412.60    274.09 o 
  15   1   2     3663.44     3575.34    671.09 o 
  17   1   2     2487.94     2210.97    905.74 o 
 -18   2   2      108.99      792.41    470.43 o 
 -16   2   2       55.58      178.82    531.35 o 
 -14   2   2      304.09      281.70    386.91 o 
 -12   2   2      718.62      447.58    370.69 o 
 -10   2   2      137.06      191.91    172.76 o 
  -8   2   2     2051.25     2198.99    212.29 o 
  -6   2   2     1263.03     1520.64    145.25 o 
  -4   2   2    11289.58    10309.50    248.98 o 
  -2   2   2     7453.51     6669.98    238.46 o 
   0   2   2     4298.47     3684.84    176.96 o 
   2   2   2     7669.91     8737.76    266.91 o 
   4   2   2      112.61       -2.87    103.02 o 
   6   2   2     1010.53      954.74    150.22 o 
   8   2   2     2458.59     2328.64    237.24 o 
  10   2   2     2052.54     1681.12    225.70 o 
  12   2   2      467.29      374.93    230.30 o 
  14   2   2     1380.99     1127.39    308.08 o 
  16   2   2      592.05      953.53    459.82 o 
  18   2   2      834.61      169.09    511.70 o 
 -17   3   2     3360.38     3491.66    765.99 o 
 -15   3   2     4493.64     4552.65    785.48 o 
 -13   3   2     6149.85     6432.45    543.83 o 
 -11   3   2    15720.52    16497.71    704.64 o 
  -9   3   2    29196.81    29490.20    579.06 o 
  -7   3   2    33805.43    34588.48    568.51 o 
  -5   3   2     2752.28     3344.23    171.01 o 
  -3   3   2     2994.50     2849.98    213.48 o 
  -1   3   2    36526.58    40400.16    864.62 o 
   1   3   2    98365.89   105283.16   1396.99 o 
   3   3   2    18615.79    18745.68    427.42 o 
   5   3   2    23832.32    24699.17    496.95 o 
   7   3   2    13605.77    12637.71    458.20 o 
   9   3   2     5242.02     5198.04    330.06 o 
  11   3   2      399.87       -2.27    193.96 o 
  13   3   2      431.06      138.65    236.20 o 
  15   3   2      478.64       60.55    261.85 o 
  17   3   2     6442.73     6280.34   1364.24 o 
 -18   4   2     5923.22     4709.97   1347.02 o 
 -16   4   2     5470.07     5076.98    872.42 o 
 -14   4   2      137.22      432.03    287.89 o 
 -12   4   2     1034.29      973.24    279.21 o 
 -10   4   2      367.41      406.39    333.35 o 
  -8   4   2    30218.65    30342.67    546.65 o 
  -6   4   2   127619.45   130652.89   1415.65 o 
  -4   4   2    74000.87    75264.51   1334.99 o 
  -2   4   2     6318.16     6077.33    239.11 o 
   0   4   2    69890.97    75207.12   1126.21 o 
   2   4   2   102405.59   109029.73   1528.09 o 
   4   4   2     5482.58     4831.78    258.56 o 
   6   4   2    24018.53    22149.38    553.12 o 
   8   4   2    21087.89    21740.99    547.53 o 
  10   4   2    18778.06    18266.16    670.33 o 
  12   4   2    25375.50    24592.59    874.36 o 
  14   4   2    17041.80    17009.61   1581.66 o 
  16   4   2     2926.00     4415.00   1073.73 o 
 -17   5   2     1306.02     1547.32    558.24 o 
 -15   5   2     7602.54     7289.21    749.79 o 
 -13   5   2     3133.15     3402.73    433.01 o 
 -11   5   2     1869.33     2297.19    368.38 o 
  -9   5   2    11577.38    11414.95    463.70 o 
  -7   5   2    16057.37    16519.31    697.73 o 
  -5   5   2      663.60      398.55    312.14 o 
  -3   5   2     7056.17     7290.14    274.59 o 
  -1   5   2    39490.20    41581.95    696.98 o 
   1   5   2    55778.84    58451.10   1271.22 o 
   3   5   2    44650.07    41606.55   1005.14 o 
   5   5   2    22986.29    24076.53    579.50 o 
   7   5   2     6396.11     6167.87    696.32 o 
   9   5   2      751.00      729.37    247.51 o 
  11   5   2     2594.81     3027.99    384.30 o 
  13   5   2      107.96      264.07    283.02 o 
  15   5   2     3081.20     3272.21    522.97 o 
 -16   6   2      793.96      777.60    374.05 o 
 -14   6   2       10.78     -118.24    239.96 o 
 -12   6   2     1435.44     1484.33    355.27 o 
 -10   6   2     3152.68     3387.24    423.95 o 
  -8   6   2       24.67      194.31    308.17 o 
  -6   6   2     1583.77      731.38    314.46 o 
  -4   6   2    10887.54    11053.56    457.97 o 
  -2   6   2    19792.12    18068.05    447.57 o 
   0   6   2      561.87      708.85    168.06 o 
   2   6   2    11102.80    11022.63    438.11 o 
   4   6   2     7046.07     6138.22    336.01 o 
   6   6   2       10.92     -117.79    117.79 o 
   8   6   2        8.72     -128.49    193.40 o 
  10   6   2     1798.83     2096.59    327.90 o 
  12   6   2     4921.66     4417.85    566.64 o 
  14   6   2     3146.90     2813.11    486.07 o 
  16   6   2      539.94       28.21    374.20 o 
 -17   7   2     1926.73     2063.75    663.80 o 
 -15   7   2     6297.03     6446.30    874.83 o 
 -13   7   2     6115.85     7215.11    800.27 o 
 -11   7   2    11243.42    11952.83    828.59 o 
  -9   7   2    18634.92    18621.55   1031.10 o 
  -7   7   2    16787.71    15961.80   1751.65 o 
  -5   7   2        5.92      128.73    167.84 o 
  -3   7   2    14470.44    13697.33    503.17 o 
  -1   7   2    15514.42    16805.68    479.70 o 
   1   7   2    47360.17    46397.79   1635.22 o 
   3   7   2    81105.73    82524.98   1397.91 o 
   5   7   2    73887.20    71314.04   1463.28 o 
   7   7   2     9991.03    10939.02    729.38 o 
   9   7   2     3275.30     3536.47    394.38 o 
  11   7   2     2527.06     2858.12    382.42 o 
  13   7   2       88.72      400.09    286.10 o 
  15   7   2     2677.56     3215.40    674.52 o 
  17   7   2     4108.25     3711.69    959.38 o 
 -16   8   2     3224.01     4479.10    794.19 o 
 -14   8   2     1474.94     1669.44    710.05 o 
 -12   8   2      402.22      931.43    344.71 o 
 -10   8   2     7239.88     6699.45    821.39 o 
  -8   8   2    30572.28    33623.00   1387.77 o 
  -6   8   2    23177.94    20642.10    715.02 o 
  -4   8   2    42454.57    39287.44    784.39 o 
  -2   8   2    33039.11    32636.75    695.14 o 
   0   8   2    16900.81    16983.99    655.54 o 
   2   8   2      763.06      811.50    216.27 o 
   4   8   2      210.46      378.42    247.37 o 
   6   8   2     7838.42     6839.40    730.31 o 
   8   8   2    25099.74    24969.05   1812.14 o 
  10   8   2    30487.37    30176.87    932.74 o 
  12   8   2    17113.92    15930.85    991.32 o 
  14   8   2     6980.43     7203.34    762.77 o 
  16   8   2     4456.25     6779.75    942.38 o 
 -15   9   2      122.91      813.55    371.34 o 
 -13   9   2     2106.37     2615.47    471.50 o 
 -11   9   2     9981.60    10699.58   1059.19 o 
  -9   9   2     2407.26     2936.40    836.20 o 
  -7   9   2      291.86      159.05    202.21 o 
  -5   9   2     5119.98     4666.63    477.34 o 
  -3   9   2     2342.03     2163.16    287.03 o 
  -1   9   2    30535.89    27256.44    675.75 o 
   1   9   2    13027.18    12681.96    477.05 o 
   3   9   2      542.66      313.01    297.21 o 
   5   9   2      305.71      309.67    245.73 o 
   7   9   2     6677.55     7032.58    822.76 o 
   9   9   2      906.02      659.44    457.51 o 
  11   9   2     2723.84     2254.89    433.86 o 
  13   9   2       12.23       93.27    280.49 o 
  15   9   2      122.41     -387.30    898.23 o 
 -16  10   2      309.45     1088.12    494.85 o 
 -14  10   2      112.28     -282.84    282.84 o 
 -12  10   2       91.26      -48.03    348.48 o 
 -10  10   2      153.20      395.70    400.55 o 
  -8  10   2     2201.81     3229.28    627.06 o 
  -6  10   2     3956.50     4318.67    448.67 o 
  -4  10   2     6619.11     6427.72    356.08 o 
  -2  10   2     3869.90     3738.17    355.52 o 
   0  10   2     2018.74     2509.12    371.07 o 
   2  10   2     1352.51     1726.94    250.17 o 
   4  10   2     1449.55     1014.23    239.22 o 
   6  10   2     1480.65     1810.71    507.12 o 
   8  10   2     1803.98     2131.13    613.63 o 
  10  10   2     3686.09     4237.90   1314.13 o 
  12  10   2     3988.06     4145.32    642.19 o 
  14  10   2     1839.18     1800.40    605.94 o 
  16  10   2      553.15     1253.90    593.25 o 
 -15  11   2     3664.33     4211.32    643.33 o 
 -13  11   2    10350.48    11056.20   1305.85 o 
 -11  11   2    16588.45    14310.34   1234.23 o 
  -9  11   2     2583.35     2620.77    627.47 o 
  -7  11   2     1653.00     2024.57    848.12 o 
  -5  11   2      854.92      596.49    398.14 o 
  -3  11   2     4006.70     3572.37    321.59 o 
  -1  11   2    14720.53    14041.33    544.92 o 
   1  11   2    32346.79    30597.32    802.08 o 
   3  11   2    34869.63    33954.18    854.16 o 
   5  11   2    22156.69    20127.55   1108.39 o 
   7  11   2    23753.48    21741.06   1780.35 o 
   9  11   2    10077.80    10849.91   1097.08 o 
  11  11   2      165.52      -22.94    518.32 o 
  13  11   2     1381.07     2298.53    488.91 o 
  15  11   2     1401.27     1109.57    589.94 o 
 -14  12   2      871.23     1109.71    440.55 o 
 -12  12   2      669.53     1207.00   1150.11 o 
 -10  12   2    11511.63    11396.79   1149.07 o 
  -8  12   2    13346.02    12510.22   1118.72 o 
  -6  12   2    10157.45    11634.44    856.23 o 
  -4  12   2    13620.02    13170.60    997.07 o 
  -2  12   2    29438.99    26717.77    753.49 o 
   0  12   2     6649.00     6669.41    457.95 o 
   2  12   2      171.70     -167.79    167.79 o 
   4  12   2     1398.16     1271.85    337.81 o 
   6  12   2     1938.01     1953.57    538.98 o 
   8  12   2     7424.90     5816.63   1645.69 o 
  10  12   2    18646.45    19427.80   1771.30 o 
  12  12   2     8055.83     9222.14    863.87 o 
  14  12   2     3315.38     3669.34    785.94 o 
 -15  13   2      762.65     2187.71    649.38 o 
 -13  13   2      314.79      644.89    490.79 o 
 -11  13   2        1.52      -99.77    426.98 o 
  -9  13   2      326.78     -344.95    371.49 o 
  -7  13   2       71.18      -25.78    485.43 o 
  -5  13   2      152.28      141.87    257.00 o 
  -3  13   2      158.16       22.22    405.08 o 
  -1  13   2     1161.60     1312.72    268.75 o 
   1  13   2     1117.76      887.06    257.36 o 
   3  13   2     1771.20     1747.24    384.04 o 
   5  13   2      638.53       97.44    292.85 o 
   7  13   2      262.92      791.98    483.66 o 
   9  13   2      160.50      -59.28    408.03 o 
  11  13   2      183.97      412.40    483.83 o 
  13  13   2        7.73     1145.67    545.13 o 
 -14  14   2     1221.31      778.20    416.52 o 
 -12  14   2      363.35      399.29    480.95 o 
 -10  14   2      405.06     -247.37    347.05 o 
  -8  14   2     1535.91     1208.86    541.77 o 
  -6  14   2     1163.06     1321.96    532.92 o 
  -4  14   2     3411.04     3422.60    482.44 o 
  -2  14   2    20125.09    18617.61   1152.49 o 
   0  14   2       43.28     -127.89    191.18 o 
   2  14   2      660.19      324.72    284.80 o 
   4  14   2        0.33     -187.22    242.24 o 
   6  14   2      391.01      530.37    301.97 o 
   8  14   2     4975.73     5824.80   1051.43 o 
  10  14   2     3976.10     5014.93    844.46 o 
  12  14   2      141.65      150.94    747.46 o 
  14  14   2      893.88     1705.28    831.35 o 
 -13  15   2     3576.86     3633.49    828.15 o 
 -11  15   2     6062.55     6545.70    984.20 o 
  -9  15   2     6980.08     7378.64    993.87 o 
  -7  15   2     3362.44     3628.68    695.77 o 
  -5  15   2      303.15      230.44    352.77 o 
  -3  15   2     8195.03     8068.75    688.89 o 
  -1  15   2     4521.48     4616.92    542.11 o 
   1  15   2     9944.04     9900.21    732.82 o 
   3  15   2    18536.22    16762.97    937.79 o 
   5  15   2    18342.32    19606.88   1733.96 o 
   7  15   2     5017.60     5013.64    904.73 o 
   9  15   2      300.65      227.53    550.77 o 
  11  15   2      141.06      139.91    410.38 o 
  13  15   2      208.20      703.57    535.22 o 
 -12  16   2      338.68      578.31    704.63 o 
 -10  16   2     1442.14     1184.43    556.65 o 
  -8  16   2     3709.84     3971.67    797.93 o 
  -6  16   2    12477.53    10826.37   1114.65 o 
  -4  16   2    13125.91    11861.29    829.37 o 
  -2  16   2     3246.36     2836.62    596.91 o 
   0  16   2     3262.94     3688.03    547.72 o 
   2  16   2     1689.86     1367.24    365.43 o 
   4  16   2      276.27      230.63    281.40 o 
   6  16   2     3543.58     4414.57    809.71 o 
   8  16   2     2022.35     2815.02    736.95 o 
  10  16   2     1672.10      579.52    603.53 o 
  12  16   2     2440.51     3352.29    833.18 o 
 -11  17   2      150.13     -403.78    430.83 o 
  -9  17   2       71.10      726.54    471.16 o 
  -7  17   2       10.54      246.82    432.74 o 
  -5  17   2      858.70      160.41    398.51 o 
  -3  17   2       27.24      -98.68    303.29 o 
  -1  17   2      921.04      464.61    624.24 o 
   1  17   2        6.80      355.25    334.87 o 
   3  17   2      576.58      676.87    444.96 o 
   5  17   2      851.45      193.67    315.20 o 
   7  17   2      360.01      216.22    435.98 o 
   9  17   2      152.64      709.94    951.65 o 
  11  17   2       28.51      300.04    516.17 o 
 -10  18   2      230.58     -510.82    510.82 o 
  -8  18   2     2069.47     2723.14   1001.54 o 
  -6  18   2     3923.19     4355.08    789.30 o 
  -4  18   2     2460.32     3437.63   1786.97 o 
  -2  18   2     4496.88     4500.99    573.24 o 
   0  18   2     1803.64     1774.86    516.63 o 
   2  18   2      875.26      600.50    348.29 o 
   4  18   2      232.26      151.84    281.15 o 
   6  18   2      548.44      726.15    491.77 o 
   8  18   2     1161.34     2415.00   1024.50 o 
  10  18   2      900.08      794.62    629.58 o 
  -9  19   2     2831.46     4101.64    856.66 o 
  -7  19   2     1300.64     1620.30    588.41 o 
  -5  19   2        5.36     -239.85    503.97 o 
  -3  19   2      620.10      513.74    353.33 o 
  -1  19   2     1892.19     1861.62    573.66 o 
   1  19   2     4505.40     4858.72    786.52 o 
   3  19   2     7274.52     6941.09    740.34 o 
   5  19   2     3419.72     4590.40    621.16 o 
   7  19   2      975.19     1045.48    578.79 o 
   9  19   2      567.14     1283.44    804.41 o 
  -6  20   2      748.62      994.61    513.84 o 
  -4  20   2     1484.94     2268.38    588.12 o 
  -2  20   2     1357.23     1118.45    455.56 o 
   0  20   2      880.16      700.16    569.98 o 
   2  20   2      149.44      -25.55    577.04 o 
   4  20   2      129.07       82.05    324.43 o 
   6  20   2       24.93      208.28    440.71 o 
  -5  21   2       40.38     -149.61    447.07 o 
  -3  21   2       61.95      388.52    619.43 o 
  -1  21   2       71.67      542.11    428.07 o 
   1  21   2       55.93     -377.12    377.12 o 
   3  21   2      158.19      -23.32    363.32 o 
   5  21   2       10.64     1150.99    735.54 o 
 -17   1   3     2269.24     2387.26    989.62 o 
 -15   1   3     4414.23     4281.98    752.26 o 
 -13   1   3    16608.17    16266.79    868.59 o 
 -11   1   3     9411.88     9213.29    458.44 o 
  -9   1   3      617.24      318.91    134.74 o 
  -7   1   3     1817.65     2346.40    182.37 o 
  -5   1   3      464.92      216.71     97.08 o 
  -3   1   3     3015.52     3176.81    179.38 o 
  -1   1   3    36464.92    41870.70    558.59 o 
   1   1   3    21575.54    22910.06    488.30 o 
   3   1   3    32517.03    32712.55    522.40 o 
   5   1   3    16303.42    15362.80    366.25 o 
   7   1   3     2985.08     2854.00    234.12 o 
   9   1   3      177.70      286.83    150.05 o 
  11   1   3     9785.88     9657.25    453.86 o 
  13   1   3     4527.36     4571.02    416.07 o 
  15   1   3     3024.96     3652.82    531.57 o 
  17   1   3     6923.76     7342.15   1449.89 o 
 -18   2   3      687.87      198.13    478.43 o 
 -16   2   3     1521.11     1500.86    556.29 o 
 -14   2   3      548.13      747.87    424.05 o 
 -12   2   3     7781.09     8021.59    556.60 o 
 -10   2   3    32168.00    30560.42    713.15 o 
  -8   2   3    48506.58    46583.92    706.60 o 
  -6   2   3    60550.48    62702.63    769.78 o 
  -4   2   3   114289.41   125670.77   1486.12 o 
  -2   2   3    28432.12    28165.85    637.15 o 
   0   2   3     8854.13     8994.06    266.79 o 
   2   2   3       33.86      145.70    135.66 o 
   4   2   3    16629.22    17332.41    436.13 o 
   6   2   3    21832.39    20321.50    450.94 o 
   8   2   3    37826.62    37463.23    689.96 o 
  10   2   3    29372.96    28565.79    658.50 o 
  12   2   3    14904.67    15382.42    653.63 o 
  14   2   3     7619.54     8505.09    631.38 o 
  16   2   3      736.21     1267.11    686.53 o 
 -17   3   3     5663.58     5972.54   1228.47 o 
 -15   3   3     5720.22     5326.95   2007.50 o 
 -13   3   3     2433.63     2509.20    435.89 o 
 -11   3   3     2885.26     2488.97    348.41 o 
  -9   3   3     3965.41     4717.20    294.92 o 
  -7   3   3     1460.91     1737.80    156.45 o 
  -5   3   3     3742.14     4100.03    237.05 o 
  -3   3   3    34421.30    34355.93    594.47 o 
  -1   3   3       66.44       95.46    129.92 o 
   1   3   3    10455.38     9286.54    387.33 o 
   3   3   3    74623.20    81530.19   1264.07 o 
   5   3   3    11755.59    12414.90    377.96 o 
   7   3   3        6.75      124.14    141.39 o 
   9   3   3      160.22      434.18    160.44 o 
  11   3   3      636.26      664.93    230.23 o 
  13   3   3     8442.25     9159.85    561.84 o 
  15   3   3     4864.22     5155.58    526.45 o 
  17   3   3     1009.42     1094.92    817.22 o 
 -18   4   3       52.28     -444.39    444.39 o 
 -16   4   3       49.53      592.36    446.06 o 
 -14   4   3      739.59      424.17    533.24 o 
 -12   4   3     4466.35     5152.95    489.94 o 
 -10   4   3     4069.67     4771.12    496.80 o 
  -8   4   3      547.12      870.92    134.32 o 
  -6   4   3        1.46       63.67    120.57 o 
  -4   4   3     6752.07     7110.75    338.77 o 
  -2   4   3      132.45       40.33    113.40 o 
   0   4   3    32153.98    38053.05    748.90 o 
   2   4   3        1.50      -45.03    132.94 o 
   4   4   3      224.46      372.46    143.93 o 
   6   4   3     3258.15     3886.81    312.79 o 
   8   4   3     5003.28     4331.19    338.90 o 
  10   4   3      726.28      782.53    275.42 o 
  12   4   3       13.68      -45.39    217.44 o 
  14   4   3      975.15     1206.50    512.22 o 
  16   4   3       55.22      272.96    483.22 o 
 -17   5   3     6984.92     6946.32   1010.42 o 
 -15   5   3    12515.32    11953.11    952.65 o 
 -13   5   3     5060.56     5236.45    527.24 o 
 -11   5   3     3046.20     2711.31    399.55 o 
  -9   5   3    10971.65    10923.21    605.90 o 
  -7   5   3     2061.44     2660.66    273.95 o 
  -5   5   3    10691.26    10384.24    276.99 o 
  -3   5   3    77868.66    82228.48   1441.40 o 
  -1   5   3    25819.75    26124.24    775.73 o 
   1   5   3    83218.96    84253.27   1337.91 o 
   3   5   3    76308.16    82208.42   1177.85 o 
   5   5   3    29599.04    29694.53    725.76 o 
   7   5   3     3584.54     3917.57    275.35 o 
   9   5   3      891.77      852.64    253.73 o 
  11   5   3       40.21      252.46    234.59 o 
  13   5   3     5709.23     6525.23    911.94 o 
  15   5   3     3074.37     3215.58   1204.63 o 
 -16   6   3       96.74      423.43    349.44 o 
 -14   6   3     3758.20     3496.60    672.43 o 
 -12   6   3     8576.89     7472.61    615.31 o 
 -10   6   3    11887.43    13488.86   1038.85 o 
  -8   6   3    49283.60    44579.26   1237.26 o 
  -6   6   3    69740.05    70268.33   2609.05 o 
  -4   6   3    20164.58    19578.33    432.80 o 
  -2   6   3     6462.28     6667.18    326.53 o 
   0   6   3     3340.77     3529.33    301.27 o 
   2   6   3     5798.54     5449.79    354.17 o 
   4   6   3    27197.49    26390.17    802.93 o 
   6   6   3    30021.12    29850.17    696.59 o 
   8   6   3    21030.58    20571.70    689.35 o 
  10   6   3    29894.45    29040.10    897.22 o 
  12   6   3    21672.21    20971.96   1220.14 o 
  14   6   3     5229.24     5752.28    651.75 o 
  16   6   3      354.07     1377.45    490.23 o 
 -17   7   3     2023.54     2609.33    657.27 o 
 -15   7   3     1231.31     1821.09    503.82 o 
 -13   7   3     2751.44     2834.81    676.84 o 
 -11   7   3     3844.01     4224.39    558.74 o 
  -9   7   3      862.76      678.75    544.81 o 
  -7   7   3      723.27      958.35    354.49 o 
  -5   7   3       24.11      553.44    186.83 o 
  -3   7   3     9826.35    10658.04    486.86 o 
  -1   7   3    33997.07    32734.47    691.84 o 
   1   7   3     8446.40     8825.61    442.32 o 
   3   7   3    38600.39    39244.42    950.06 o 
   5   7   3     5735.47     4816.55    356.87 o 
   7   7   3      707.10      483.97    264.64 o 
   9   7   3        0.89      197.62    218.12 o 
  11   7   3     1579.98     1392.77    385.78 o 
  13   7   3       73.23       25.41    240.90 o 
  15   7   3     1121.15     1777.89    582.53 o 
  17   7   3      443.31       29.40    544.81 o 
 -16   8   3        1.57      -58.24    327.89 o 
 -14   8   3      470.78      814.18    367.66 o 
 -12   8   3      143.49      -67.49    256.57 o 
 -10   8   3      820.90      845.98    442.05 o 
  -8   8   3     6525.91     7655.31    797.13 o 
  -6   8   3    15929.54    14740.36    618.67 o 
  -4   8   3      130.55      250.19    136.20 o 
  -2   8   3     1223.37      926.43    187.00 o 
   0   8   3     3740.66     4662.39    330.32 o 
   2   8   3    14881.19    16237.92    598.51 o 
   4   8   3     2819.75     2276.68    337.20 o 
   6   8   3     6766.01     6636.57    421.59 o 
   8   8   3       11.69      415.68    401.27 o 
  10   8   3      677.27     1036.34    286.25 o 
  12   8   3     3021.48     2284.86    448.41 o 
  14   8   3     1507.84     1438.48    526.08 o 
  16   8   3      758.25      438.67    500.69 o 
 -15   9   3     6026.45     6752.83    983.70 o 
 -13   9   3     8994.08     9255.46   1612.94 o 
 -11   9   3    15100.40    16038.54   1217.76 o 
  -9   9   3     4724.81     4706.88    915.67 o 
  -7   9   3      248.26      445.37    372.15 o 
  -5   9   3     4741.44     5352.38    480.55 o 
  -3   9   3    14025.29    13573.56    466.55 o 
  -1   9   3    45176.34    44545.55   1425.74 o 
   1   9   3    70599.96    68770.63   1579.07 o 
   3   9   3    59816.61    60472.41   1723.92 o 
   5   9   3    22548.94    21192.74    695.99 o 
   7   9   3     9960.49    11748.95    995.10 o 
   9   9   3     1493.79     1088.47    796.25 o 
  11   9   3       33.93      419.85    310.41 o 
  13   9   3     4024.16     3955.69   1352.32 o 
  15   9   3     6747.91     6183.33   1363.80 o 
 -16  10   3      584.03     1225.51    537.53 o 
 -14  10   3      143.84      124.87    435.73 o 
 -12  10   3     5130.73     5678.99   1171.23 o 
 -10  10   3    17493.57    14960.40   3519.64 o 
  -8  10   3    29070.68    28355.75   3253.20 o 
  -6  10   3    14344.94    14048.04    670.56 o 
  -4  10   3     9716.71     8796.60    561.51 o 
  -2  10   3    13744.03    13574.06    741.00 o 
   0  10   3      199.82      577.78    195.66 o 
   2  10   3    15068.08    16161.67    659.17 o 
   4  10   3     3293.25     3069.52    360.29 o 
   6  10   3    15200.32    12886.59   1017.82 o 
   8  10   3    37210.29    38908.27   1682.77 o 
  10  10   3    24903.59    25030.09   2713.68 o 
  12  10   3     6417.82     5918.45    676.49 o 
  14  10   3     2268.03     2432.92    663.69 o 
  16  10   3     2974.62     2847.96    993.16 o 
 -15  11   3       95.42      764.55    398.80 o 
 -13  11   3     1089.23      864.68    465.00 o 
 -11  11   3     1335.03     1429.16    635.10 o 
  -9  11   3      134.97     -167.40    352.29 o 
  -7  11   3      347.54      258.42    372.07 o 
  -5  11   3        1.17      228.69    240.63 o 
  -3  11   3     6865.48     6930.93    568.56 o 
  -1  11   3    13005.28    12349.87    532.87 o 
   1  11   3     2503.66     2795.67    374.22 o 
   3  11   3     4733.48     4875.37    672.74 o 
   5  11   3     4924.65     4546.16    926.27 o 
   7  11   3     1297.35     1264.31    537.26 o 
   9  11   3       76.52      159.70    441.88 o 
  11  11   3      169.93      211.36    412.62 o 
  13  11   3      229.20      338.43    460.62 o 
  15  11   3      768.07     1367.00    999.56 o 
 -14  12   3      156.46      140.24    508.52 o 
 -12  12   3      105.06      113.75    436.41 o 
 -10  12   3      379.92      528.31   1159.38 o 
  -8  12   3      685.00      405.25    461.72 o 
  -6  12   3     3978.93     3007.99   1202.65 o 
  -4  12   3     9956.96    10364.84    674.28 o 
  -2  12   3    13032.20    13644.49    578.75 o 
   0  12   3       22.83     -175.84    175.84 o 
   2  12   3     1698.24     1574.60    292.78 o 
   4  12   3       71.48      251.99    395.58 o 
   6  12   3     1554.95     1607.98    610.37 o 
   8  12   3     4447.22     4605.34    796.54 o 
  10  12   3     4619.73     5505.95   1335.32 o 
  12  12   3      437.86       23.19    443.62 o 
  14  12   3      293.56      992.96    531.24 o 
 -13  13   3     7656.11     8494.84   1084.83 o 
 -11  13   3     6255.49     6219.17    952.71 o 
  -9  13   3      866.29     1036.87    512.72 o 
  -7  13   3      469.96      580.80    474.35 o 
  -5  13   3       23.89      445.53    272.11 o 
  -3  13   3     9682.17     8685.36    734.54 o 
  -1  13   3    24675.81    22463.58    745.56 o 
   1  13   3    27675.61    26874.00    825.01 o 
   3  13   3    13417.99    12974.67    962.93 o 
   5  13   3    15000.14    14727.49   1146.00 o 
   7  13   3     6274.73     6573.11    900.43 o 
   9  13   3     1732.96     1807.12    619.87 o 
  11  13   3     2822.01     3448.23    995.80 o 
  13  13   3     2633.86     2832.48    919.42 o 
 -14  14   3      878.13      722.13    405.76 o 
 -12  14   3     1153.93     1522.92    634.88 o 
 -10  14   3     2297.64     2549.29    658.53 o 
  -8  14   3     9837.98     9778.47   2784.98 o 
  -6  14   3    21352.66    20539.98   1625.83 o 
  -4  14   3    14112.21    14536.14    841.20 o 
  -2  14   3    10787.53    10029.72    896.43 o 
   0  14   3     1375.41     1434.81    300.45 o 
   2  14   3      360.84      260.50    279.32 o 
   4  14   3     1383.84      797.41    406.90 o 
   6  14   3     4501.14     4021.99    536.80 o 
   8  14   3     6198.83     6010.24    884.91 o 
  10  14   3     4422.56     5962.73   1438.63 o 
  12  14   3     3630.24     4966.83   1080.57 o 
 -13  15   3      156.66     -557.39    557.39 o 
 -11  15   3       22.16      -89.14    393.97 o 
  -9  15   3      227.54      425.68    418.36 o 
  -7  15   3       79.92      137.88    415.23 o 
  -5  15   3     1183.04     1787.89    538.75 o 
  -3  15   3      522.58     1305.48    349.52 o 
  -1  15   3        0.24       27.04    253.85 o 
   1  15   3      856.69      640.47    253.75 o 
   3  15   3     5189.47     6020.63    646.81 o 
   5  15   3      889.98     1008.21    351.28 o 
   7  15   3      576.63      769.59    318.91 o 
   9  15   3      125.71      504.77    430.97 o 
  11  15   3        0.54     -118.01    800.66 o 
  13  15   3      242.32      234.03    512.00 o 
 -12  16   3      158.31     -194.49    521.63 o 
 -10  16   3     1992.30     1824.23   1113.46 o 
  -8  16   3     3356.32     4598.62   1011.92 o 
  -6  16   3     5700.50     6037.64    871.29 o 
  -4  16   3      579.53      966.82    333.43 o 
  -2  16   3     2004.52     2536.80    436.22 o 
   0  16   3       85.21     -227.00    227.00 o 
   2  16   3        0.45     -224.52    224.52 o 
   4  16   3     1760.98     1928.44    424.71 o 
   6  16   3     4704.86     5649.62    699.26 o 
   8  16   3     3288.29     3008.23    728.81 o 
  10  16   3     3154.59     2941.17   1194.26 o 
  12  16   3      602.78     1474.09   1190.95 o 
 -11  17   3     2006.88     1749.52    842.16 o 
  -9  17   3     2283.25     3242.45    720.19 o 
  -7  17   3       46.11      -75.94    380.39 o 
  -5  17   3     2607.68     2930.16    657.78 o 
  -3  17   3     4341.34     3720.64    510.43 o 
  -1  17   3     6422.24     6515.07    670.31 o 
   1  17   3    10362.67    10645.41   1212.36 o 
   3  17   3     6833.19     5895.88    645.72 o 
   5  17   3     1908.73     2244.68    479.05 o 
   7  17   3      273.86       28.36    287.58 o 
   9  17   3       12.69     -351.27    351.27 o 
  11  17   3      265.66      497.92    526.10 o 
 -10  18   3     1762.93     2329.83    726.67 o 
  -8  18   3     4137.27     4219.25    825.31 o 
  -6  18   3     4522.54     4108.77    759.04 o 
  -4  18   3     4859.32     5532.05    813.18 o 
  -2  18   3     1083.59     1075.63    348.64 o 
   0  18   3      876.20      835.82    421.68 o 
   2  18   3      157.16      -38.94    300.52 o 
   4  18   3      191.32     -186.90    266.52 o 
   6  18   3     1251.84     1182.81    419.59 o 
   8  18   3     1844.30     1356.63   1220.97 o 
  10  18   3      721.18      695.29    552.88 o 
  -9  19   3      142.82     -368.65    473.66 o 
  -7  19   3       28.53     -491.14    797.57 o 
  -5  19   3       75.61     -173.18    384.51 o 
  -3  19   3        0.74       43.22    393.66 o 
  -1  19   3       42.18     -159.75    375.61 o 
   1  19   3       76.02      467.89    414.28 o 
   3  19   3      342.55      832.01    558.87 o 
   5  19   3       15.23      560.44    333.51 o 
   7  19   3       22.89     -419.54    419.54 o 
  -6  20   3     2429.37     3608.47    774.76 o 
  -4  20   3     2258.23     3310.27    727.43 o 
  -2  20   3      925.13      375.28    552.76 o 
   0  20   3      485.87       74.88    581.46 o 
   2  20   3       20.33     -336.91    336.91 o 
   4  20   3     1541.02     2486.39    511.61 o 
   6  20   3     1850.31     2216.65    649.08 o 
  -5  21   3      341.72      835.32    694.92 o 
  -3  21   3     1064.26     1565.56    815.45 o 
  -1  21   3     2898.47     2127.65    586.88 o 
   1  21   3     4699.90     7115.57    955.76 o 
   3  21   3     2031.78     1050.05    584.33 o 
 -18   0   4      204.67      457.39    746.14 o 
 -16   0   4       10.78      467.11    622.96 o 
 -14   0   4     4386.79     3888.29   1051.21 o 
 -12   0   4    30783.26    28847.31   1984.77 o 
 -10   0   4    40714.70    40438.01   1019.48 o 
  -8   0   4    27869.89    27851.99    750.10 o 
  -6   0   4    27535.55    28620.68    674.07 o 
  -4   0   4   211984.81   238881.19   2869.33 o 
  -2   0   4    22486.12    23583.31    657.02 o 
   0   0   4   399539.69   439563.72   5903.75 o 
   2   0   4   161857.38   165724.58   2606.58 o 
   4   0   4    18881.24    19633.96    601.17 o 
   6   0   4    58776.01    60591.90   1191.13 o 
   8   0   4    50465.83    48743.84   1285.90 o 
  10   0   4    10836.60    10361.54    646.51 o 
  12   0   4    13182.48    12235.76   1015.66 o 
  14   0   4     2435.93     2343.67    558.22 o 
 -17   1   4     2138.32     2001.43    666.27 o 
 -15   1   4     7696.87     6633.40    943.25 o 
 -13   1   4     6451.83     6288.43    630.90 o 
 -11   1   4       24.74      288.07    227.88 o 
  -9   1   4     2775.88     2911.76    223.11 o 
  -7   1   4     2817.13     2378.44    183.17 o 
  -5   1   4    25621.92    27319.64    429.10 o 
  -3   1   4    35018.37    36615.91    556.98 o 
  -1   1   4    79783.25    87971.26    928.95 o 
   1   1   4    33506.36    31542.44    564.53 o 
   3   1   4    22579.10    22657.37    430.00 o 
   5   1   4     3743.74     3400.57    213.87 o 
   7   1   4     1107.83     1286.79    184.03 o 
   9   1   4     5316.15     5950.00    369.73 o 
  11   1   4    10676.38    10586.15    480.28 o 
  13   1   4    11842.65    11485.16    609.10 o 
  15   1   4     8040.86     8519.07    951.38 o 
 -18   2   4       59.03      -28.73    435.19 o 
 -16   2   4      114.90     -359.48    359.48 o 
 -14   2   4      130.61       42.14    245.41 o 
 -12   2   4     4617.73     4863.55    545.81 o 
 -10   2   4     3111.41     2967.44    286.60 o 
  -8   2   4      964.09     1243.52    166.39 o 
  -6   2   4     3895.42     3487.07    170.36 o 
  -4   2   4    16212.73    16192.99    423.56 o 
  -2   2   4     6133.59     6303.21    235.70 o 
   0   2   4     6917.57     6346.93    266.57 o 
   2   2   4    10852.56    11680.22    375.02 o 
   4   2   4     5480.04     5449.22    287.78 o 
   6   2   4     6208.28     7007.67    332.06 o 
   8   2   4    11384.80    11345.16    406.76 o 
  10   2   4     1064.17      968.23    264.19 o 
  12   2   4     2445.46     2642.85    333.21 o 
  14   2   4      542.43      532.96    235.97 o 
  16   2   4      537.95      259.59   1185.43 o 
 -17   3   4     5171.23     4302.65    873.23 o 
 -15   3   4     7791.36     8422.31   2152.76 o 
 -13   3   4     7434.02     5963.73    635.58 o 
 -11   3   4      150.90      103.21    214.02 o 
  -9   3   4      628.40      870.77    193.23 o 
  -7   3   4     3273.77     3484.38    179.96 o 
  -5   3   4    31775.30    31090.21    628.10 o 
  -3   3   4    47409.40    49849.96    789.11 o 
  -1   3   4    49740.22    51711.29    859.09 o 
   1   3   4    16806.29    16601.72    468.06 o 
   3   3   4    23936.61    22763.72    556.64 o 
   5   3   4    19620.79    20254.61    477.36 o 
   7   3   4      148.15       72.46    143.08 o 
   9   3   4     9970.52    10329.42    461.73 o 
  11   3   4    10792.50    10660.86    672.40 o 
  13   3   4     6123.51     6097.02    486.61 o 
  15   3   4     6530.41     7896.09    922.16 o 
 -18   4   4      351.03     -451.08    829.80 o 
 -16   4   4     2767.30     2203.55    664.23 o 
 -14   4   4     7014.86     6764.33    909.28 o 
 -12   4   4     5770.45     5323.45    607.83 o 
 -10   4   4    39121.40    38695.43   1024.22 o 
  -8   4   4    73305.77    72949.27   1097.36 o 
  -6   4   4    26886.94    24960.59    650.53 o 
  -4   4   4      227.04      306.04    107.63 o 
  -2   4   4     6718.15     6106.30    311.69 o 
   0   4   4      244.83      324.14    167.96 o 
   2   4   4    19552.74    19954.57    503.63 o 
   4   4   4    71422.73    75812.55   1159.00 o 
   6   4   4    83586.06    81860.52   1143.50 o 
   8   4   4    22520.01    20618.39    595.09 o 
  10   4   4    11173.66    11610.50    685.81 o 
  12   4   4     7749.90     8864.99    609.55 o 
  14   4   4     1089.00      776.28    420.93 o 
  16   4   4      459.17     1815.23    752.98 o 
 -17   5   4     5315.84     4743.25    863.02 o 
 -15   5   4     1958.69     2199.16    471.95 o 
 -13   5   4       30.87     -202.08    258.65 o 
 -11   5   4     3444.53     3248.81    424.28 o 
  -9   5   4     1211.62     1467.95    427.53 o 
  -7   5   4    14141.57    15072.05    445.65 o 
  -5   5   4    19655.38    19479.12    579.13 o 
  -3   5   4       93.45      183.33    117.78 o 
  -1   5   4    19779.62    18810.41    535.00 o 
   1   5   4    50378.07    51655.58    992.54 o 
   3   5   4    17880.32    18492.39    516.08 o 
   5   5   4     2661.43     2767.07    303.84 o 
   7   5   4      701.88      809.60    179.67 o 
   9   5   4     1132.29     1368.43    283.26 o 
  11   5   4     8578.72     9104.89    678.35 o 
  13   5   4     5950.63     5780.24    559.03 o 
  15   5   4     4472.15     5013.91    793.53 o 
  17   5   4      729.47     -205.74    755.85 o 
 -16   6   4      487.00      682.28    346.88 o 
 -14   6   4     1023.46     1191.81    356.47 o 
 -12   6   4      645.90     1175.52    328.75 o 
 -10   6   4     5178.10     4925.91    479.44 o 
  -8   6   4     2711.79     2768.18    446.32 o 
  -6   6   4    19287.85    18667.52    409.10 o 
  -4   6   4     3440.67     4163.98    382.03 o 
  -2   6   4      288.04      242.97    136.65 o 
   0   6   4     2280.60     2475.12    277.16 o 
   2   6   4    10052.88    10113.61   1212.26 o 
   4   6   4     1777.50     1585.20    225.09 o 
   6   6   4     2488.15     1792.25    244.45 o 
   8   6   4       20.17     -175.97    240.12 o 
  10   6   4     1165.68     1776.36    319.36 o 
  12   6   4       46.13      138.25    238.72 o 
  14   6   4      173.15     -366.52    368.05 o 
  16   6   4     1057.47     1275.85    545.26 o 
 -17   7   4     7739.90     7630.94   1030.31 o 
 -15   7   4     7343.11     7207.80    934.87 o 
 -13   7   4     6134.19     5698.33    568.75 o 
 -11   7   4     3210.92     2993.82    487.07 o 
  -9   7   4      875.73     1374.87    411.89 o 
  -7   7   4     9678.03     9724.47   2161.37 o 
  -5   7   4    24733.75    23596.21    513.38 o 
  -3   7   4    32642.92    32420.28    841.13 o 
  -1   7   4    17237.79    15747.94    546.83 o 
   1   7   4    57280.89    59454.96   1394.61 o 
   3   7   4    35817.42    35309.12    894.53 o 
   5   7   4       96.57      482.80    207.15 o 
   7   7   4       97.91      147.28    167.62 o 
   9   7   4       10.77       54.53    219.60 o 
  11   7   4     3084.24     3328.41    433.33 o 
  13   7   4    11618.61    12622.94   1609.93 o 
  15   7   4     5330.03     6181.02    889.87 o 
  17   7   4     1535.94      871.25    772.41 o 
 -16   8   4      366.95      424.08    421.89 o 
 -14   8   4     2917.86     4199.35    613.11 o 
 -12   8   4    11774.64    12352.91   1429.47 o 
 -10   8   4    15529.30    16572.70   1151.98 o 
  -8   8   4    26584.83    26070.83   1206.07 o 
  -6   8   4    29218.52    29807.87    831.84 o 
  -4   8   4    29346.71    27778.97    626.76 o 
  -2   8   4     3929.32     4135.48    307.75 o 
   0   8   4       13.24      241.26    189.78 o 
   2   8   4    13290.66    12510.23    570.19 o 
   4   8   4    18793.79    17262.27    638.44 o 
   6   8   4    27320.67    25267.18    806.41 o 
   8   8   4    25081.23    24865.45   1387.85 o 
  10   8   4    16952.10    17745.07    792.64 o 
  12   8   4     7164.62     7105.66    948.76 o 
  14   8   4       59.32      136.84    419.70 o 
  16   8   4        5.12      181.49    435.75 o 
 -15   9   4     1656.62     1255.40    534.65 o 
 -13   9   4     1331.15     1404.31    537.30 o 
 -11   9   4      519.96     1202.23    464.01 o 
  -9   9   4     1605.36     1415.33    479.12 o 
  -7   9   4      125.43     -213.82    286.10 o 
  -5   9   4     1277.30     1522.08    335.87 o 
  -3   9   4     7336.73     7076.42    665.93 o 
  -1   9   4    21170.99    20851.24    789.87 o 
   1   9   4     3339.57     3547.44    385.74 o 
   3   9   4     3703.10     4079.15    387.33 o 
   5   9   4     8186.50     7875.91    492.84 o 
   7   9   4     1967.35     2340.01    775.94 o 
   9   9   4     1873.83     2211.42    609.29 o 
  11   9   4     2016.98     1476.57    349.24 o 
  13   9   4      139.87      387.50    416.82 o 
  15   9   4     1917.94     2395.68    636.31 o 
 -16  10   4        3.34      440.11    445.71 o 
 -14  10   4      108.09       91.45    537.89 o 
 -12  10   4     1302.94     1409.69    393.92 o 
 -10  10   4     4374.87     3203.32   1100.22 o 
  -8  10   4     3883.99     4270.04    692.19 o 
  -6  10   4     5083.56     4212.78    626.25 o 
  -4  10   4      307.63      302.59    259.78 o 
  -2  10   4       58.91      -11.79    159.54 o 
   0  10   4     1188.42     1417.26    250.83 o 
   2  10   4    15788.75    14841.56    671.66 o 
   4  10   4     8309.79     8404.45    667.78 o 
   6  10   4     1141.37      820.36    448.37 o 
   8  10   4     1905.30     2165.33    623.70 o 
  10  10   4     4353.69     3768.84    722.31 o 
  12  10   4      343.48     -374.16    522.96 o 
  14  10   4       12.72       71.92   1046.36 o 
 -15  11   4     5148.90     5166.26    705.82 o 
 -13  11   4     5188.34     5316.90    711.57 o 
 -11  11   4     1266.42      893.09    634.66 o 
  -9  11   4     1447.50      787.16    431.72 o 
  -7  11   4     4167.65     4550.54   1256.73 o 
  -5  11   4     4398.81     4688.06    480.02 o 
  -3  11   4    38276.96    36688.13    868.11 o 
  -1  11   4    59275.47    59520.17   1182.47 o 
   1  11   4    25722.24    25346.52    862.39 o 
   3  11   4     8963.98     8225.55    565.00 o 
   5  11   4     5449.61     5307.15    788.30 o 
   7  11   4     3416.26     2875.40    628.36 o 
   9  11   4     2840.39     2506.79   1306.18 o 
  11  11   4     8758.76    11027.70   1449.45 o 
  13  11   4     3058.45     4235.10   1472.62 o 
  15  11   4     4235.28     5476.28    982.29 o 
 -14  12   4      613.71      898.42    425.55 o 
 -12  12   4     5121.47     4431.79   1005.52 o 
 -10  12   4    12122.18    12025.13   1319.64 o 
  -8  12   4    15999.29    18886.36   2268.65 o 
  -6  12   4    22153.00    19995.09   1208.77 o 
  -4  12   4     9607.94     9741.76    662.64 o 
  -2  12   4     1252.98     1351.47    278.92 o 
   0  12   4     2871.05     3237.91    359.82 o 
   2  12   4     9676.29     9228.66    549.69 o 
   4  12   4    13296.34    10555.56    963.57 o 
   6  12   4    16197.80    14409.37   1157.36 o 
   8  12   4    13293.98    13438.74   1225.65 o 
  10  12   4     7003.10     7298.10   1366.22 o 
  12  12   4     2423.71     1898.72    616.09 o 
  14  12   4     1033.28     1146.20    589.27 o 
 -13  13   4       82.00      264.43    466.14 o 
 -11  13   4       68.50      637.63    480.16 o 
  -9  13   4       45.34     -286.86    353.63 o 
  -7  13   4       53.02      161.05    437.09 o 
  -5  13   4     1688.88      866.77    513.91 o 
  -3  13   4      105.84     -165.63    223.92 o 
  -1  13   4      765.64      791.68    247.62 o 
   1  13   4     3854.72     3693.81    400.24 o 
   3  13   4        1.72      118.68    266.41 o 
   5  13   4      225.52     -458.63    472.41 o 
   7  13   4       57.54     -172.46    379.49 o 
   9  13   4       97.98      114.42    439.89 o 
  11  13   4      476.02      208.40    435.11 o 
  13  13   4      767.87      241.49    466.74 o 
 -14  14   4      178.16      609.63    406.99 o 
 -12  14   4     1774.22     1088.92    557.44 o 
 -10  14   4     1653.16     2352.05    644.10 o 
  -8  14   4      475.21      -63.25    594.70 o 
  -6  14   4     5110.91     5767.86    844.68 o 
  -4  14   4      132.35       90.40    278.57 o 
  -2  14   4      132.36      134.72    499.28 o 
   0  14   4      790.53      632.17    253.99 o 
   2  14   4     1807.55     1550.27    398.99 o 
   4  14   4     5361.11     5603.38    614.11 o 
   6  14   4    10939.54    11752.39   1114.81 o 
   8  14   4     6071.40     5791.09    876.90 o 
  10  14   4     3004.27     3653.86    753.48 o 
  12  14   4       81.35      111.14    461.81 o 
 -13  15   4     1741.92     2287.43    703.34 o 
 -11  15   4      967.69      529.72    500.91 o 
  -9  15   4       58.01     -228.90    850.11 o 
  -7  15   4     3204.53     3468.89    704.43 o 
  -5  15   4     3949.55     3697.96    712.75 o 
  -3  15   4    10838.38    11148.58   1206.25 o 
  -1  15   4     7899.17     7244.98    654.85 o 
   1  15   4    16452.14    17689.71   1163.21 o 
   3  15   4    15658.23    14256.60    903.68 o 
   5  15   4     3417.62     3497.52    535.84 o 
   7  15   4       13.74      129.11    406.01 o 
   9  15   4     1900.22     2261.27    660.57 o 
  11  15   4     2563.17     1741.91    593.57 o 
 -12  16   4     1705.59     2794.30    767.48 o 
 -10  16   4     3692.82     4290.27    800.51 o 
  -8  16   4     7658.43     7653.17   1012.05 o 
  -6  16   4     5289.74     3717.97   1128.03 o 
  -4  16   4     1735.09     3987.67    687.28 o 
  -2  16   4        8.08      383.75    271.98 o 
   0  16   4        5.33     -112.29    229.97 o 
   2  16   4     1283.99     1534.70    510.73 o 
   4  16   4     8655.90     9757.74    828.68 o 
   6  16   4     5459.11     3999.15    580.26 o 
   8  16   4     3087.18     3750.18    559.63 o 
  10  16   4     1951.82     2040.88    594.19 o 
  12  16   4     1008.21     1547.09    711.48 o 
 -11  17   4      183.18      220.90    623.84 o 
  -9  17   4      433.55      325.44    890.73 o 
  -7  17   4      176.18      534.82    533.33 o 
  -5  17   4      385.74     -323.87    606.40 o 
  -3  17   4      520.60      581.82    394.89 o 
  -1  17   4      406.59      869.58    316.32 o 
   1  17   4       83.34      382.68    321.42 o 
   3  17   4      224.98      551.23    315.56 o 
   5  17   4       63.40       29.02    292.00 o 
   7  17   4        6.48     -252.42    271.17 o 
   9  17   4       12.42      410.83    455.97 o 
  11  17   4      240.74      461.38    566.38 o 
 -10  18   4     1261.57      851.11    574.95 o 
  -8  18   4     2600.48     3310.71    814.35 o 
  -6  18   4     3411.34     3415.73    733.42 o 
  -4  18   4      740.80      643.59    451.13 o 
  -2  18   4     1584.94     1149.68    564.74 o 
   0  18   4      298.00      144.14    850.55 o 
   2  18   4     1325.15     1074.87    447.96 o 
   4  18   4     1743.31     2769.16    519.66 o 
   6  18   4      687.71     1790.37    462.20 o 
   8  18   4     1134.56     2188.15    742.60 o 
  -9  19   4      114.71       14.13    765.12 o 
  -7  19   4       72.41     -254.52    369.82 o 
  -5  19   4     1789.33     1354.63    549.53 o 
  -3  19   4     4142.53     4236.87    743.50 o 
  -1  19   4     5743.54     4622.58    772.85 o 
   1  19   4     4460.59     5992.37    869.22 o 
   3  19   4     1668.84     1670.98    531.50 o 
   5  19   4      404.54     1323.24    393.69 o 
   7  19   4        0.21     -407.05    407.05 o 
  -6  20   4      577.50      750.58    493.06 o 
  -4  20   4      770.85      154.48    414.48 o 
  -2  20   4        1.67      -19.87    529.80 o 
   0  20   4     1006.17     1644.00    502.96 o 
   2  20   4      313.69      692.38    419.59 o 
   4  20   4      676.20      810.07    498.16 o 
   6  20   4     1066.84      902.32    565.60 o 
  -3  21   4        2.69      855.63    713.46 o 
  -1  21   4       68.96      166.89    572.63 o 
   1  21   4        3.00     -656.51    656.51 o 
   3  21   4       16.86      833.64    569.98 o 
 -17   1   5     3485.67     3287.79    784.64 o 
 -15   1   5     5427.38     5532.96    885.48 o 
 -13   1   5     2721.37     2472.42    421.40 o 
 -11   1   5     4915.61     4628.52    406.14 o 
  -9   1   5    19334.54    18786.15    526.69 o 
  -7   1   5      993.97     1134.76    139.24 o 
  -5   1   5    97945.06   105174.40   1082.80 o 
  -3   1   5    86916.06    89897.13   1203.14 o 
  -1   1   5    37170.35    39779.62    568.30 o 
   1   1   5     4186.99     4608.83    346.09 o 
   3   1   5    16145.62    15526.19    414.66 o 
   5   1   5    13463.98    13266.92    641.57 o 
   7   1   5    19214.05    19041.46    474.47 o 
   9   1   5    19456.85    17745.54    515.35 o 
  11   1   5     8172.40     6845.05    498.16 o 
  13   1   5     4107.68     4603.81    553.89 o 
  15   1   5    10298.40    11194.18   1121.85 o 
 -18   2   5     2617.86     2665.28    783.91 o 
 -16   2   5     3461.51     3912.63    795.50 o 
 -14   2   5    17469.04    17799.65    965.48 o 
 -12   2   5    41235.49    41527.93   1413.58 o 
 -10   2   5    37237.35    37880.82   1101.62 o 
  -8   2   5    34938.50    34660.73    572.63 o 
  -6   2   5    21790.04    21740.70    523.85 o 
  -4   2   5    37118.47    41331.80    739.53 o 
  -2   2   5    31931.57    33160.05    567.93 o 
   0   2   5    48998.85    49458.44    656.96 o 
   2   2   5   136240.91   152783.84   1826.42 o 
   4   2   5    96179.98   101957.08   1218.32 o 
   6   2   5    54700.44    55948.57    906.66 o 
   8   2   5    41482.48    40134.99    826.58 o 
  10   2   5     5294.39     6085.54    468.73 o 
  12   2   5      256.56       50.97    218.19 o 
  14   2   5      169.07      603.79    284.35 o 
  16   2   5     1588.34     1508.61    916.56 o 
 -17   3   5     2772.68     3218.63    755.89 o 
 -15   3   5      376.64      509.89    549.89 o 
 -13   3   5      338.84      930.84    320.36 o 
 -11   3   5       50.32      182.42    220.97 o 
  -9   3   5     7581.96     7698.80    395.22 o 
  -7   3   5    43379.86    42741.13   1349.57 o 
  -5   3   5    17501.71    18007.06    485.40 o 
  -3   3   5      332.46      331.64    110.90 o 
  -1   3   5    11178.24    10519.35    380.09 o 
   1   3   5    46193.28    47717.59    812.45 o 
   3   3   5     1697.18     1448.75    210.51 o 
   5   3   5     8812.08     8030.40    476.47 o 
   7   3   5      933.25      537.32    192.85 o 
   9   3   5      487.51      965.24    217.32 o 
  11   3   5     7747.25     7523.80    549.84 o 
  13   3   5     9898.04     8884.61    753.60 o 
  15   3   5     3323.68     3473.69    656.87 o 
 -18   4   5        1.30      230.39    520.11 o 
 -16   4   5        8.84      497.44    491.38 o 
 -14   4   5     2254.45     1696.59    397.26 o 
 -12   4   5      519.24     -112.67    288.07 o 
 -10   4   5      432.04      357.42    242.20 o 
  -8   4   5      394.29     1097.14    189.70 o 
  -6   4   5      705.88      694.99    170.58 o 
  -4   4   5     4592.72     5227.24    297.81 o 
  -2   4   5     2038.73     1936.85    253.60 o 
   0   4   5     1773.01     1579.58    232.01 o 
   2   4   5    14307.22    14960.18    533.62 o 
   4   4   5     1117.58     1524.59    218.67 o 
   6   4   5    10684.11    10729.38    441.19 o 
   8   4   5     1001.95      812.36    331.30 o 
  10   4   5     3059.96     3448.44    396.61 o 
  12   4   5     1135.74     1593.07    421.11 o 
  14   4   5       38.57      411.25    348.70 o 
  16   4   5      397.79     -407.73    407.73 o 
 -17   5   5     6319.13     6524.69   1050.53 o 
 -15   5   5     2869.25     2376.51    477.32 o 
 -13   5   5     3732.05     3635.27    539.54 o 
 -11   5   5        2.75       37.58    249.72 o 
  -9   5   5     3490.49     3554.43    411.92 o 
  -7   5   5    32460.83    31966.28    708.58 o 
  -5   5   5    60418.65    63885.09   1036.02 o 
  -3   5   5    50058.50    53009.61   1245.62 o 
  -1   5   5    47710.97    45802.56    912.12 o 
   1   5   5    18767.97    16033.37    585.60 o 
   3   5   5     3072.46     2846.65    303.40 o 
   5   5   5     5299.85     4745.50    348.64 o 
   7   5   5    13013.11    12412.63    457.94 o 
   9   5   5    13908.78    13305.07    537.35 o 
  11   5   5    18848.71    17893.77    780.43 o 
  13   5   5    21713.38    21896.66   1091.27 o 
  15   5   5     6502.41     6954.02    927.17 o 
  17   5   5     1415.79     2393.37   1010.15 o 
 -16   6   5     5049.04     5024.78    702.12 o 
 -14   6   5     6136.32     5413.16    673.02 o 
 -12   6   5     7812.82     8102.32    640.71 o 
 -10   6   5    16360.57    15977.32    770.29 o 
  -8   6   5    23698.61    20195.91    858.93 o 
  -6   6   5    10797.40    12081.70    326.75 o 
  -4   6   5       99.25      267.51    130.39 o 
  -2   6   5     9183.14     9596.43    369.28 o 
   0   6   5    10057.86    10745.84    646.48 o 
   2   6   5    88087.83    89581.77   1541.42 o 
   4   6   5    84990.64    84440.09   1342.04 o 
   6   6   5    31055.45    30450.36    770.57 o 
   8   6   5    27651.28    26119.18    664.67 o 
  10   6   5    13435.41    13015.48    844.41 o 
  12   6   5        3.02     -216.57    280.25 o 
  14   6   5     5753.04     6383.19    910.15 o 
  16   6   5     1222.48     1069.29    508.90 o 
 -17   7   5     1159.75      870.52    589.84 o 
 -15   7   5     1233.50     1524.02    606.26 o 
 -13   7   5      638.63      435.91    260.01 o 
 -11   7   5        0.72       58.23    251.30 o 
  -9   7   5     1050.76      554.69    345.27 o 
  -7   7   5     6413.93     6575.06    694.05 o 
  -5   7   5    28671.21    30375.93    811.17 o 
  -3   7   5    11594.16    11105.73    417.64 o 
  -1   7   5     8845.82     8262.87    449.02 o 
   1   7   5     1333.09     1387.69    317.07 o 
   3   7   5     5060.12     6500.56    456.61 o 
   5   7   5     2182.03     2490.45    286.81 o 
   7   7   5      315.49      697.75    214.51 o 
   9   7   5     5425.20     5750.68    490.40 o 
  11   7   5     8741.01     9438.14    791.50 o 
  13   7   5      382.32      301.23    692.27 o 
  15   7   5     2911.65     2826.39    902.65 o 
 -16   8   5      427.48     1280.27    520.39 o 
 -14   8   5      963.19      892.46    468.81 o 
 -12   8   5       38.60      -70.67    266.72 o 
 -10   8   5    11180.34    11507.26    999.50 o 
  -8   8   5     5004.46     5522.18    701.05 o 
  -6   8   5     2627.52     2995.06    499.44 o 
  -4   8   5     1204.67     1309.55    203.78 o 
  -2   8   5     6754.76     7071.52    508.02 o 
   0   8   5     1273.83     1285.16    521.24 o 
   2   8   5    17962.35    18555.66    684.02 o 
   4   8   5     6760.47     6380.27    473.53 o 
   6   8   5        5.55     -163.38    189.64 o 
   8   8   5      311.36      197.45    278.68 o 
  10   8   5      621.39      268.79    342.00 o 
  12   8   5      341.21      268.39    342.28 o 
  14   8   5      136.90     -127.53    389.88 o 
  16   8   5      840.46      943.24    815.67 o 
 -15   9   5     3434.76     3352.39    817.66 o 
 -13   9   5     1191.87      965.25    382.95 o 
 -11   9   5      121.36      286.35    412.80 o 
  -9   9   5     2999.17     2564.15    559.96 o 
  -7   9   5    19757.17    19850.10   1108.09 o 
  -5   9   5    26819.64    26440.50   1154.76 o 
  -3   9   5    36238.34    34915.88   1062.86 o 
  -1   9   5    61835.37    60997.39   1134.61 o 
   1   9   5    12985.01    13369.45    642.57 o 
   3   9   5     1635.77     2323.63    465.06 o 
   5   9   5       27.60     -112.87    182.13 o 
   7   9   5     1780.01     1016.00    460.60 o 
   9   9   5     6183.60     7243.19    699.26 o 
  11   9   5    14282.24    16110.90   1021.28 o 
  13   9   5     7133.66     7108.15   1005.88 o 
  15   9   5     4658.23     4676.69    895.82 o 
 -16  10   5      729.36      233.60    413.92 o 
 -14  10   5     3740.17     4810.69    678.66 o 
 -12  10   5    13865.34    13023.87   1082.35 o 
 -10  10   5     6035.02     6099.76   1268.87 o 
  -8  10   5     2865.92     3044.97    594.65 o 
  -6  10   5     6836.51     6594.33    915.89 o 
  -4  10   5     2888.62     3092.35    394.90 o 
  -2  10   5     1463.36     1925.22    267.70 o 
   0  10   5     4576.75     4068.86    381.37 o 
   2  10   5    19293.17    20641.07    991.10 o 
   4  10   5    28836.85    29859.57   1988.01 o 
   6  10   5    22019.91    23773.98   1840.39 o 
   8  10   5     5297.88     5147.26    804.73 o 
  10  10   5      721.74      218.85    433.60 o 
  12  10   5     1189.33     1574.97    684.77 o 
  14  10   5       50.83      -11.71    420.97 o 
 -15  11   5      501.93      964.26    480.96 o 
 -13  11   5       25.49      -29.22    308.32 o 
 -11  11   5       40.97      647.94    423.13 o 
  -9  11   5      317.18      237.76    391.74 o 
  -7  11   5     2203.98     2127.57    582.89 o 
  -5  11   5     2737.74     2714.08    558.74 o 
  -3  11   5     5043.03     4619.89    382.12 o 
  -1  11   5     3421.68     3457.58    428.92 o 
   1  11   5     1574.17     1759.70    323.85 o 
   3  11   5      474.88      612.60    281.36 o 
   5  11   5        6.15     -222.55    489.62 o 
   7  11   5      402.89      547.15    444.91 o 
   9  11   5      362.40      518.20    514.58 o 
  11  11   5      187.57      760.59    501.30 o 
  13  11   5     1658.12     1161.34    580.10 o 
  15  11   5     2371.56     3473.18   1441.72 o 
 -14  12   5     1727.92     2688.58    570.33 o 
 -12  12   5     2301.69     2661.00    712.58 o 
 -10  12   5     4261.13     4512.48    764.49 o 
  -8  12   5     3678.25     3204.92    689.93 o 
  -6  12   5     4583.84     4194.15    703.52 o 
  -4  12   5       50.18     -203.25    237.22 o 
  -2  12   5     4947.45     5193.49    478.07 o 
   0  12   5     6357.29     5830.58    467.72 o 
   2  12   5     1251.30      866.19    317.71 o 
   4  12   5     1418.22     1378.32    494.92 o 
   6  12   5    11987.20    12045.02   1102.73 o 
   8  12   5     5397.66     5172.23    815.43 o 
  10  12   5      220.48     -290.13    771.52 o 
  12  12   5      263.69      839.21   1123.62 o 
  14  12   5       41.33      890.33    554.43 o 
 -13  13   5      295.84     -445.76    445.76 o 
 -11  13   5      811.16     1136.56    537.62 o 
  -9  13   5     1539.20      973.51    512.14 o 
  -7  13   5    10094.59     9401.65   1091.39 o 
  -5  13   5     8099.52     9340.85   2433.99 o 
  -3  13   5    21098.47    19537.47    885.28 o 
  -1  13   5    18665.68    17916.19    703.94 o 
   1  13   5    10279.72    10437.51    612.49 o 
   3  13   5     6479.97     5292.23   1420.09 o 
   5  13   5     1323.80     1905.11    568.80 o 
   7  13   5      401.37       62.54    394.10 o 
   9  13   5     5556.85     7025.87    986.27 o 
  11  13   5     4064.86     4362.72    844.19 o 
  13  13   5     2963.88     3526.56    777.64 o 
 -14  14   5     2265.05     2380.52    709.20 o 
 -12  14   5     3221.11     1684.61    651.80 o 
 -10  14   5     6925.09     6652.56    966.96 o 
  -8  14   5     8158.78     9076.50   1073.98 o 
  -6  14   5     4641.21     3958.15   1424.94 o 
  -4  14   5        2.91     -332.60    638.41 o 
  -2  14   5       40.92     -306.16    306.16 o 
   0  14   5     1582.71     1814.50    330.17 o 
   2  14   5     3905.80     4092.02    452.91 o 
   4  14   5     7182.48     6914.09    684.16 o 
   6  14   5     5020.46     6918.52    919.25 o 
   8  14   5     2176.58     2611.42    673.14 o 
  10  14   5     3075.21     3372.04    808.83 o 
  12  14   5      422.94      319.89   1100.88 o 
 -13  15   5        3.82     -435.01    435.01 o 
 -11  15   5       53.31      869.17    528.94 o 
  -9  15   5      233.98     -138.46    785.21 o 
  -7  15   5        3.04       76.80    416.83 o 
  -5  15   5        0.68      120.22    394.99 o 
  -3  15   5      488.77      347.92    267.35 o 
  -1  15   5        1.36        6.26    277.87 o 
   1  15   5        0.60      -61.17    226.81 o 
   3  15   5       23.45      -41.44    416.06 o 
   5  15   5      163.05      616.77    316.49 o 
   7  15   5       36.71      514.15    430.75 o 
   9  15   5        1.61      853.16    590.95 o 
  11  15   5      187.15      225.80    453.84 o 
 -12  16   5     1144.60     2216.59    697.07 o 
 -10  16   5     3173.63     5146.78    893.60 o 
  -8  16   5     1490.50     1739.32    585.30 o 
  -6  16   5     2863.33     2224.75    619.54 o 
  -4  16   5        0.85      -54.56    436.86 o 
  -2  16   5        0.97       52.60    323.62 o 
   0  16   5      948.80      841.14    319.59 o 
   2  16   5     5418.13     4984.64    587.62 o 
   4  16   5     7844.47     7538.71    754.67 o 
   6  16   5     7261.43     7751.38    794.14 o 
   8  16   5     1193.41      739.92    496.31 o 
  10  16   5      741.81      846.62    530.20 o 
 -11  17   5       92.02      617.43    590.73 o 
  -9  17   5       74.18      446.56    458.80 o 
  -7  17   5     3288.68     3330.94    695.14 o 
  -5  17   5     5517.26     5813.09   1126.93 o 
  -3  17   5     5962.94     6639.59    963.80 o 
  -1  17   5     4807.27     4907.23    806.29 o 
   1  17   5     3554.95     3935.25    682.11 o 
   3  17   5      212.94      -28.06    302.57 o 
   5  17   5      255.53      625.54    341.26 o 
   7  17   5      546.51     1021.98    585.48 o 
   9  17   5     2641.88     2833.26    775.50 o 
 -10  18   5     1912.05     3474.63    781.22 o 
  -8  18   5     2528.32     3218.40    724.00 o 
  -6  18   5      285.66       43.12    469.09 o 
  -4  18   5      306.96     -332.59    343.72 o 
  -2  18   5        1.55      -32.55    348.98 o 
   0  18   5     1921.58     2420.62    599.50 o 
   2  18   5     3185.43     3572.22   1200.00 o 
   4  18   5     4285.15     4892.16    656.64 o 
   6  18   5     3229.65     2658.76    534.51 o 
   8  18   5     1646.24     2130.98    672.42 o 
  -7  19   5      118.50      280.18    473.33 o 
  -5  19   5        0.01      732.90    469.53 o 
  -3  19   5      254.65      248.01    416.11 o 
  -1  19   5       27.82     -267.16    606.62 o 
   1  19   5      484.57      740.50    380.18 o 
   3  19   5        0.38       80.86    430.68 o 
   5  19   5      910.97     1050.45    384.17 o 
   7  19   5        1.75      -12.68    469.51 o 
  -6  20   5      292.75     -432.25    432.25 o 
  -4  20   5       99.55      502.78    431.44 o 
  -2  20   5       10.03      222.07    607.50 o 
   0  20   5      741.71      678.28    450.20 o 
   2  20   5     1601.12     1365.43    521.03 o 
   4  20   5     1162.59     1154.65    494.19 o 
   6  20   5     1597.73     2169.13    556.64 o 
  -3  21   5     3954.68     4775.71   1262.25 o 
  -1  21   5     1960.84     1800.00    819.42 o 
   1  21   5     1341.88     1425.99    596.34 o 
   3  21   5       73.79      948.28    487.80 o 
 -18   0   6     3103.73     2879.47   1072.40 o 
 -16   0   6     9478.08     8589.39   1682.56 o 
 -14   0   6    30242.84    32233.95   2330.68 o 
 -12   0   6    20938.58    21152.45   2820.97 o 
 -10   0   6     2987.88     2247.68    455.86 o 
  -8   0   6    36843.82    36336.30   1274.27 o 
  -6   0   6      430.90      647.72    231.32 o 
  -4   0   6      206.37      365.81    246.14 o 
  -2   0   6    50717.25    52264.78    923.45 o 
   0   0   6    32543.39    33932.54   1320.31 o 
   2   0   6    13843.29    13284.42   1197.35 o 
   4   0   6    78425.63    74518.94   1710.23 o 
   6   0   6    49286.91    45834.04   1022.48 o 
   8   0   6    12434.74    11241.67    913.42 o 
  10   0   6     5875.59     5686.57    536.69 o 
  12   0   6     2487.48     2945.34    578.39 o 
  14   0   6     4016.11     3717.88   1017.66 o 
  16   0   6     7152.15     8165.55   1426.93 o 
 -17   1   6     2907.88     2889.43    725.59 o 
 -15   1   6      485.08      479.95    445.26 o 
 -13   1   6      475.60      674.85    295.37 o 
 -11   1   6     4149.62     3807.77    388.35 o 
  -9   1   6    24479.47    23642.28   1020.32 o 
  -7   1   6     9721.27     9217.19    284.82 o 
  -5   1   6    33415.54    35173.74    527.42 o 
  -3   1   6    56909.42    59027.11    790.38 o 
  -1   1   6   121350.21   128132.28   1955.76 o 
   1   1   6    26606.46    26077.65    582.11 o 
   3   1   6     2648.30     3517.39    290.78 o 
   5   1   6    14102.77    14197.81    415.21 o 
   7   1   6    30685.34    31455.90    702.48 o 
   9   1   6    17301.24    16862.03    534.55 o 
  11   1   6    21655.10    20943.60    627.15 o 
  13   1   6    11281.37    11857.79    836.77 o 
  15   1   6     2659.10     3801.32    754.53 o 
 -18   2   6       53.58       -7.13    505.73 o 
 -16   2   6        1.67     -205.08    428.42 o 
 -14   2   6     1985.18      908.84    467.17 o 
 -12   2   6     4699.86     5142.58    590.06 o 
 -10   2   6      326.89      509.10    175.86 o 
  -8   2   6     4419.38     4479.01    304.51 o 
  -6   2   6     3623.02     4128.53    289.18 o 
  -4   2   6     3819.55     4250.39    273.85 o 
  -2   2   6     4472.99     4377.41    245.18 o 
   0   2   6      359.21      181.85    114.35 o 
   2   2   6     3220.12     3671.01    333.66 o 
   4   2   6     7053.46     6922.00    361.65 o 
   6   2   6     2667.67     2443.51    239.67 o 
   8   2   6      967.57     1115.91    251.24 o 
  10   2   6     3155.00     3543.86    349.11 o 
  12   2   6      666.94      790.30    357.10 o 
  14   2   6      523.89      753.34    367.29 o 
  16   2   6     1054.18     1693.60    886.09 o 
 -17   3   6     2309.96      780.85    568.23 o 
 -15   3   6      779.30     1111.56    520.40 o 
 -13   3   6     1378.48     1143.50    363.62 o 
 -11   3   6     1323.35     1560.20    455.70 o 
  -9   3   6    33147.27    32896.28    738.14 o 
  -7   3   6    22192.23    21324.19    547.98 o 
  -5   3   6    90715.09    92784.99   1332.63 o 
  -3   3   6    68893.26    72818.86   1005.64 o 
  -1   3   6     2051.94     2074.37    236.68 o 
   1   3   6     8781.56     9269.67    425.43 o 
   3   3   6      112.33      322.45     92.56 o 
   5   3   6     1346.21     1200.15    175.71 o 
   7   3   6    40332.16    39211.01    822.82 o 
   9   3   6    17616.20    17662.39    699.20 o 
  11   3   6     7085.35     6875.99    665.19 o 
  13   3   6    11031.49    12142.79   1211.13 o 
  15   3   6     6735.34     6624.95   1085.64 o 
  17   3   6      133.59      314.35    745.69 o 
 -18   4   6     4065.38     4231.45    875.43 o 
 -16   4   6     9653.33    11608.25   1286.83 o 
 -14   4   6    14859.55    14798.09   1526.78 o 
 -12   4   6    16615.54    15247.13    949.33 o 
 -10   4   6    21367.44    20984.73    769.13 o 
  -8   4   6     8962.62     9691.39    476.07 o 
  -6   4   6     4661.48     4744.42    325.30 o 
  -4   4   6     3833.75     4013.36    192.97 o 
  -2   4   6    26718.43    26102.63    631.12 o 
   0   4   6   109568.66   111631.59   1704.42 o 
   2   4   6    94820.84   100350.54   1674.70 o 
   4   4   6    58501.21    62623.98   1264.98 o 
   6   4   6    30880.72    31020.34   1188.73 o 
   8   4   6    13791.45    12461.00    596.14 o 
  10   4   6      430.52      720.99    284.40 o 
  12   4   6     1444.46     1219.13    396.90 o 
  14   4   6     4699.02     4637.85    631.85 o 
  16   4   6     5846.92     4771.66   1227.15 o 
 -17   5   6       67.91     -401.61    401.61 o 
 -15   5   6       24.60      186.36    332.63 o 
 -13   5   6       10.68      -61.42    328.43 o 
 -11   5   6       33.38     -274.75    287.76 o 
  -9   5   6    18217.99    17888.15    724.11 o 
  -7   5   6    39046.18    40633.77    849.75 o 
  -5   5   6    19671.93    20012.24   1107.29 o 
  -3   5   6    19537.68    20056.16    487.58 o 
  -1   5   6    38680.31    36855.48    836.02 o 
   1   5   6     4455.80     5054.27    374.78 o 
   3   5   6      118.62      -64.32    170.72 o 
   5   5   6     3631.41     3592.40    341.09 o 
   7   5   6     1471.80     1401.11    252.34 o 
   9   5   6     2229.64     2607.89    300.58 o 
  11   5   6    16893.68    16095.77    950.22 o 
  13   5   6     5883.99     7458.57    742.60 o 
  15   5   6      524.30      670.72    471.98 o 
  17   5   6      335.17      -41.94    816.33 o 
 -16   6   6      295.71      413.43    560.54 o 
 -14   6   6     2201.09     2014.80    463.70 o 
 -12   6   6     1687.61     1770.17    360.77 o 
 -10   6   6     4108.14     3498.12    502.35 o 
  -8   6   6     2879.44     2957.77    429.74 o 
  -6   6   6      878.29     1157.34    205.05 o 
  -4   6   6        1.59      157.54    120.82 o 
  -2   6   6      334.40      252.24    161.60 o 
   0   6   6    10718.28     9981.03    480.59 o 
   2   6   6    28895.45    30501.34    847.84 o 
   4   6   6     6114.14     6742.81    414.77 o 
   6   6   6       24.05       31.12    256.62 o 
   8   6   6     3459.87     3610.34    319.89 o 
  10   6   6     2455.94     2616.31    480.33 o 
  12   6   6     4596.49     4737.03    693.74 o 
  14   6   6     1331.24     1578.33    582.58 o 
  16   6   6      265.98     -157.53    437.09 o 
 -17   7   6     2254.69     1392.98    448.78 o 
 -15   7   6       18.05     -163.75    692.32 o 
 -13   7   6       28.25      143.50    300.76 o 
 -11   7   6     1613.72     1124.29    357.59 o 
  -9   7   6    18539.37    16465.84    969.88 o 
  -7   7   6    34319.49    31290.27   2621.63 o 
  -5   7   6    29433.44    28971.82    656.43 o 
  -3   7   6    14511.61    13827.15    562.95 o 
  -1   7   6    16384.13    15255.24    574.50 o 
   1   7   6     4169.25     4114.38    384.29 o 
   3   7   6    12731.90    12328.59    574.05 o 
   5   7   6    12247.08    10796.75    528.60 o 
   7   7   6     5412.76     5191.99    571.96 o 
   9   7   6    10053.58     9788.38    767.00 o 
  11   7   6    15522.28    14653.76    955.04 o 
  13   7   6     4848.33     5358.02    677.00 o 
  15   7   6      530.89     1543.43    613.27 o 
 -16   8   6     7824.29     7119.89   1129.80 o 
 -14   8   6     9771.06     8590.34   1047.67 o 
 -12   8   6    11764.02    12614.31    918.03 o 
 -10   8   6     7860.28     6687.60    815.74 o 
  -8   8   6     7605.26     6376.93    908.61 o 
  -6   8   6      242.22      245.77    310.71 o 
  -4   8   6     3299.83     3276.88    281.54 o 
  -2   8   6    25195.40    24398.40    658.63 o 
   0   8   6    24949.46    23205.04    758.34 o 
   2   8   6    53986.52    54994.10   1645.11 o 
   4   8   6    51540.16    51168.29   1228.16 o 
   6   8   6    34237.04    32883.89    873.21 o 
   8   8   6    11589.55    12751.28    855.07 o 
  10   8   6      411.39      407.15    351.05 o 
  12   8   6      387.88      177.73    345.46 o 
  14   8   6     2782.51     3678.12    783.74 o 
  16   8   6     2715.03     2674.58    749.58 o 
 -15   9   6      936.50      847.57    748.34 o 
 -13   9   6      826.53     1029.91    404.35 o 
 -11   9   6     1512.10     1816.73    522.68 o 
  -9   9   6     1147.98      738.74    440.53 o 
  -7   9   6     3493.57     2553.73    515.08 o 
  -5   9   6    11178.92    10012.55    856.42 o 
  -3   9   6     3140.67     3128.96    324.86 o 
  -1   9   6       57.25      261.43    177.58 o 
   1   9   6      160.28      183.44    232.32 o 
   3   9   6      879.91     1111.52    284.39 o 
   5   9   6     1578.20     1335.63    306.56 o 
   7   9   6      846.17     1154.56    481.07 o 
   9   9   6      448.25      135.18    334.56 o 
  11   9   6      180.38      273.63    346.14 o 
  13   9   6      267.14     -175.19    443.06 o 
  15   9   6     1180.51     1675.11    626.46 o 
 -16  10   6        8.19      899.95    474.73 o 
 -14  10   6      107.61      863.75    481.30 o 
 -12  10   6     2312.83     2116.32    503.87 o 
 -10  10   6     2321.16     3535.45    668.25 o 
  -8  10   6        9.26      122.35    349.95 o 
  -6  10   6      651.02      111.31    366.29 o 
  -4  10   6       27.45       83.51    217.57 o 
  -2  10   6     2131.28     1754.44    277.86 o 
   0  10   6     8777.24     7753.78    712.55 o 
   2  10   6    11764.21    11564.61    657.49 o 
   4  10   6     5008.57     4828.24    479.28 o 
   6  10   6      390.80      -99.66    361.44 o 
   8  10   6     1842.85     2741.74    759.38 o 
  10  10   6      308.14      773.38    482.36 o 
  12  10   6      281.26      428.24    466.71 o 
  14  10   6     1092.04      981.15    622.82 o 
 -15  11   6      683.36     1063.86    495.53 o 
 -13  11   6     1105.17     1179.48    451.75 o 
 -11  11   6     5378.38     5522.57    828.62 o 
  -9  11   6     2743.23     2343.88    796.47 o 
  -7  11   6    10473.10     8204.07    910.67 o 
  -5  11   6    29528.86    27880.29   1321.55 o 
  -3  11   6    21416.57    21514.94    693.19 o 
  -1  11   6     6229.57     6215.44    676.82 o 
   1  11   6     1655.03     1301.02    330.76 o 
   3  11   6      501.35      889.04    297.89 o 
   5  11   6     3142.08     2518.91    579.24 o 
   7  11   6    15005.59    15892.55   1240.68 o 
   9  11   6    13926.15    14635.28   1302.52 o 
  11  11   6     7593.32     8081.83   1084.47 o 
  13  11   6     2229.04     2994.11    754.11 o 
 -14  12   6     5592.14     4888.29    689.84 o 
 -12  12   6     6288.34     5977.16    934.62 o 
 -10  12   6     2167.83     2702.55    640.30 o 
  -8  12   6       91.53      454.58    488.74 o 
  -6  12   6     2615.53     2703.46    595.46 o 
  -4  12   6      157.17      358.78    373.07 o 
  -2  12   6     4478.23     4736.05    466.57 o 
   0  12   6    10072.47     9936.57    585.75 o 
   2  12   6    14184.56    13976.24   1035.92 o 
   4  12   6    11020.87    11950.32   1036.18 o 
   6  12   6    10257.23     9698.44   1027.57 o 
   8  12   6     1810.95     3052.73   1484.32 o 
  10  12   6       47.33      473.74    478.93 o 
  12  12   6      163.94     -437.47    494.70 o 
  14  12   6     2284.66     2425.84    983.22 o 
 -13  13   6        0.26       72.16    427.42 o 
 -11  13   6       15.71      -86.55    368.67 o 
  -9  13   6      282.00      868.91    452.05 o 
  -7  13   6        2.76      310.90    419.32 o 
  -5  13   6      597.05      160.06    387.81 o 
  -3  13   6       44.52      -75.38    348.89 o 
  -1  13   6      126.81      233.12    316.20 o 
   1  13   6      324.26      454.76    240.00 o 
   3  13   6     1428.77     1120.78    484.71 o 
   5  13   6     1244.80     1763.88    551.96 o 
   7  13   6        3.62       32.76    440.48 o 
   9  13   6      136.58       97.98    441.74 o 
  11  13   6      516.13      963.34    575.16 o 
  13  13   6      369.33     1145.06    637.93 o 
 -12  14   6     1575.00     1198.53    601.48 o 
 -10  14   6     1825.91     1808.73    569.60 o 
  -8  14   6      253.96       16.84    456.21 o 
  -6  14   6     1612.35     1131.73    592.71 o 
  -4  14   6     1957.40     1609.35    532.02 o 
  -2  14   6     5429.16     5767.71    596.37 o 
   0  14   6     1171.45     1790.77    341.78 o 
   2  14   6     1288.01     1235.79    354.76 o 
   4  14   6     3584.15     4439.06    732.39 o 
   6  14   6     1434.20     1825.40    615.83 o 
   8  14   6       41.70     -381.49    381.49 o 
  10  14   6       65.73     -355.69    355.69 o 
  12  14   6       17.17      172.52    459.20 o 
 -13  15   6       53.48     -233.83    447.63 o 
 -11  15   6     1408.04     1577.07    565.28 o 
  -9  15   6     1430.49     1726.88    883.66 o 
  -7  15   6    15876.77    14273.77   1490.29 o 
  -5  15   6    14339.39    12080.18   1129.33 o 
  -3  15   6     7350.54     7999.96    908.22 o 
  -1  15   6     2752.98     2256.92    411.53 o 
   1  15   6     3052.56     3612.78    483.35 o 
   3  15   6        1.07      115.40    264.95 o 
   5  15   6     5442.50     4906.71    787.27 o 
   7  15   6     4141.43     4427.58    806.15 o 
   9  15   6     6949.64     9074.37   1166.20 o 
  11  15   6     6539.07     6420.31   1075.27 o 
 -12  16   6     1254.34     2985.21    847.68 o 
 -10  16   6     1628.94     1589.86   1006.18 o 
  -8  16   6      380.70      448.52    469.22 o 
  -6  16   6      635.70      658.30    464.19 o 
  -4  16   6     1886.38     2315.24    611.23 o 
  -2  16   6      626.18      547.03    293.44 o 
   0  16   6     3157.08     3923.98    522.86 o 
   2  16   6     6956.98     6412.65    675.85 o 
   4  16   6     1983.11     2641.78    525.90 o 
   6  16   6      301.28      566.75    775.94 o 
   8  16   6      962.55     1730.92    606.28 o 
  10  16   6      303.14      862.56    551.96 o 
 -11  17   6       32.03      509.81    612.14 o 
  -9  17   6      520.60      600.89    471.01 o 
  -7  17   6       37.97      593.74    480.88 o 
  -5  17   6       45.92      293.00    372.58 o 
  -3  17   6        0.87      569.56    435.32 o 
  -1  17   6      335.05      691.96    344.51 o 
   1  17   6      241.36      198.26    355.73 o 
   3  17   6      191.02      335.74    299.02 o 
   5  17   6       29.41      349.87    312.01 o 
   7  17   6      454.74     1385.31    409.87 o 
   9  17   6      368.16      463.59    475.16 o 
  -8  18   6      234.01      -70.03    927.59 o 
  -6  18   6       58.92      -33.70    419.32 o 
  -4  18   6       45.44      432.42    417.05 o 
  -2  18   6      677.41      767.15    460.77 o 
   0  18   6     1848.78     1553.13    819.87 o 
   2  18   6     3915.05     5468.25    860.62 o 
   4  18   6     3363.23     3664.79    594.08 o 
   6  18   6     1328.02     1878.58    468.65 o 
   8  18   6      384.57      207.03    343.77 o 
  -7  19   6     3198.25     3352.15    734.72 o 
  -5  19   6     4087.84     4602.15    813.86 o 
  -3  19   6     5366.12     6394.55    910.80 o 
  -1  19   6     2673.22     1347.90    818.10 o 
   1  19   6      268.54     1038.39    475.66 o 
   3  19   6       88.46      176.49    374.74 o 
   5  19   6      447.74      865.04    401.23 o 
   7  19   6     1513.00     1160.69    468.72 o 
  -6  20   6        1.78      270.59    491.38 o 
  -4  20   6      195.84      365.26    603.09 o 
  -2  20   6      570.30      686.53    671.52 o 
   0  20   6     1977.86     3218.54    958.50 o 
   2  20   6     1196.72     1588.84    602.87 o 
   4  20   6      842.81      327.99    438.78 o 
  -3  21   6      379.70     1036.64    703.75 o 
  -1  21   6       14.84      270.64    594.26 o 
   1  21   6       16.49      -50.14    382.04 o 
 -17   1   7     1348.56     1086.20    545.25 o 
 -15   1   7      127.06     -393.33    393.33 o 
 -13   1   7     6935.40     6382.66    713.22 o 
 -11   1   7     4236.67     4178.68    481.34 o 
  -9   1   7    19098.99    19700.66    750.62 o 
  -7   1   7     8293.66     7615.20    270.76 o 
  -5   1   7    53273.21    54324.40    726.16 o 
  -3   1   7    17293.56    18704.88    426.35 o 
  -1   1   7      208.34      228.52    118.70 o 
   1   1   7      286.45      228.29    181.62 o 
   3   1   7    38012.39    36007.17    949.19 o 
   5   1   7    17385.02    15930.24    686.70 o 
   7   1   7    49574.70    46924.78    888.98 o 
   9   1   7    18760.55    17142.83    605.29 o 
  11   1   7     5315.30     5319.46    512.09 o 
  13   1   7     3892.17     4494.41    586.51 o 
  15   1   7     2165.90     3640.22    731.88 o 
  17   1   7      300.26      620.31    822.96 o 
 -18   2   7     5668.24     5223.13   1002.08 o 
 -16   2   7    11072.23    11156.77   1809.93 o 
 -14   2   7    17887.85    15946.74   1345.81 o 
 -12   2   7    31126.98    30694.51   1160.71 o 
 -10   2   7     6097.16     6200.92    470.12 o 
  -8   2   7     6637.69     6899.78    373.89 o 
  -6   2   7    12002.11    11883.46    411.01 o 
  -4   2   7    23980.25    22106.75    664.29 o 
  -2   2   7    30126.15    29619.40    597.99 o 
   0   2   7    83779.27    87600.08   1145.85 o 
   2   2   7    81736.59    86191.15   1314.68 o 
   4   2   7    89105.70    93644.45   1456.28 o 
   6   2   7     7385.33     7758.06    382.08 o 
   8   2   7     1188.45     1341.73    270.77 o 
  10   2   7      116.19      -48.48    250.83 o 
  12   2   7     4557.11     5103.99    608.97 o 
  14   2   7    12125.40    11648.25    888.07 o 
  16   2   7    10156.95    10015.00   1654.74 o 
 -17   3   7      307.46      135.45    512.13 o 
 -15   3   7      512.87      650.55    482.70 o 
 -13   3   7     3279.26     2961.43    482.54 o 
 -11   3   7    12877.55    12683.31    839.58 o 
  -9   3   7    19201.26    18417.29    562.41 o 
  -7   3   7    19616.50    19404.76    606.06 o 
  -5   3   7    28966.00    28839.20    682.02 o 
  -3   3   7    26091.18    26893.50    564.17 o 
  -1   3   7    24293.39    24686.31    550.62 o 
   1   3   7      635.54     1014.19    225.70 o 
   3   3   7    21770.42    23642.68    648.85 o 
   5   3   7     5702.03     5369.44    282.61 o 
   7   3   7     4833.29     4818.17    333.35 o 
   9   3   7    16103.94    15422.86    817.85 o 
  11   3   7     5643.50     5644.40    516.25 o 
  13   3   7      164.43      552.77    329.77 o 
  15   3   7      195.44      418.92    376.69 o 
  17   3   7      100.61      894.04    920.53 o 
 -16   4   7      606.83      468.92    509.75 o 
 -14   4   7      442.20      418.01    688.50 o 
 -12   4   7      391.68      705.92    321.81 o 
 -10   4   7     1461.65     1478.86    326.39 o 
  -8   4   7     3216.07     3573.30    302.15 o 
  -6   4   7      703.14      889.85    267.96 o 
  -4   4   7     5109.87     5714.62    245.89 o 
  -2   4   7     3320.46     3917.68    259.44 o 
   0   4   7        5.66      174.24    165.44 o 
   2   4   7     4666.92     4435.97    337.45 o 
   4   4   7     2280.12     2264.43    201.46 o 
   6   4   7       25.83       48.41    148.35 o 
   8   4   7     3522.14     3342.21    383.12 o 
  10   4   7     1856.62     1391.08    328.19 o 
  12   4   7     2154.08      663.86    492.70 o 
  14   4   7      753.23      360.32    525.61 o 
  16   4   7      915.79     1528.78    681.90 o 
 -17   5   7      368.42      866.77    547.40 o 
 -15   5   7      834.12     1287.16    373.57 o 
 -13   5   7      799.77     1029.31    604.77 o 
 -11   5   7     1355.21     1602.18    346.06 o 
  -9   5   7    24807.53    25723.26    853.12 o 
  -7   5   7    37139.72    35023.07    809.37 o 
  -5   5   7    25970.99    25460.67    685.75 o 
  -3   5   7    21632.38    21029.01    585.63 o 
  -1   5   7      846.40     1147.29    233.05 o 
   1   5   7     1866.01     2226.57    306.09 o 
   3   5   7    20050.55    19628.34    829.26 o 
   5   5   7    10662.73    10666.03    398.72 o 
   7   5   7    20152.05    19164.66    569.83 o 
   9   5   7    36879.50    37699.49   1023.58 o 
  11   5   7    13284.45    13735.12    920.66 o 
  13   5   7     5200.55     5145.37   1119.64 o 
  15   5   7      885.81     1071.00    556.67 o 
 -16   6   7     7616.80     8051.43   1027.57 o 
 -14   6   7     2670.43     3431.52    619.34 o 
 -12   6   7     5837.57     6126.45    694.80 o 
 -10   6   7     3725.27     3714.64    564.86 o 
  -8   6   7      575.84      732.23    295.12 o 
  -6   6   7    20165.19    19749.76    822.34 o 
  -4   6   7    24422.24    25032.78    919.01 o 
  -2   6   7    46978.16    46065.26    994.93 o 
   0   6   7    53833.67    51049.40   1179.65 o 
   2   6   7    32901.00    30241.12    867.18 o 
   4   6   7    22613.36    22330.43    808.10 o 
   6   6   7     7400.58     7686.93    391.31 o 
   8   6   7     2461.37     2585.92    361.34 o 
  10   6   7     2894.82     3630.33    556.20 o 
  12   6   7     9842.32    10763.92    908.92 o 
  14   6   7     7461.96     8136.01   1096.71 o 
  16   6   7     4838.66     6860.00   1025.08 o 
 -17   7   7       51.70      454.73    365.28 o 
 -15   7   7        1.76     -281.72    311.35 o 
 -13   7   7     5204.86     4713.63    638.83 o 
 -11   7   7     5149.45     5865.84    574.42 o 
  -9   7   7      292.19      246.34    299.07 o 
  -7   7   7     4094.53     3852.27    568.96 o 
  -5   7   7    34704.14    31365.19   1102.36 o 
  -3   7   7     1530.74     1859.29    241.04 o 
  -1   7   7      519.24      988.54    243.56 o 
   1   7   7     2382.95     2659.16    345.15 o 
   3   7   7      542.02      835.79    256.31 o 
   5   7   7     1256.29     1063.64    305.37 o 
   7   7   7     4490.42     4975.30    460.61 o 
   9   7   7      947.63     1184.94    410.06 o 
  11   7   7     2316.46     2918.07    528.96 o 
  13   7   7        3.75      178.64    351.00 o 
  15   7   7      897.92     3138.88    750.33 o 
 -16   8   7      154.08      559.00    410.54 o 
 -14   8   7     1090.98     2185.84    570.48 o 
 -12   8   7     3011.32     2789.61    496.95 o 
 -10   8   7      822.93      320.58    343.30 o 
  -8   8   7     1213.77      659.15    390.05 o 
  -6   8   7     1936.64     3095.99    752.54 o 
  -4   8   7       12.49       89.09    157.86 o 
  -2   8   7     1321.06     1514.80    269.47 o 
   0   8   7    39506.42    38455.32   1011.24 o 
   2   8   7    12410.53    12764.27    870.08 o 
   4   8   7      734.47      752.87    272.68 o 
   6   8   7      257.16     -137.85    201.28 o 
   8   8   7      804.65      571.00    476.78 o 
  10   8   7        9.11      634.49    369.44 o 
  12   8   7     5354.05     6291.88    750.81 o 
  14   8   7      650.29      494.49    518.05 o 
 -15   9   7      104.19      158.80    362.64 o 
 -13   9   7     1458.79     1837.88    635.54 o 
 -11   9   7     9940.56     9731.95   1816.55 o 
  -9   9   7    26724.43    27246.19   1336.12 o 
  -7   9   7    18283.67    17041.62   1484.10 o 
  -5   9   7    14866.95    14781.57   1306.84 o 
  -3   9   7    14082.37    13680.58    534.66 o 
  -1   9   7    11011.78    11982.02    667.94 o 
   1   9   7      240.35      650.30    280.87 o 
   3   9   7     7349.71     6718.71    535.99 o 
   5   9   7    18851.93    19364.64    806.86 o 
   7   9   7    21738.52    21653.30   1361.29 o 
   9   9   7    10695.76    11359.68   1079.89 o 
  11   9   7    11221.58    11993.10   1037.34 o 
  13   9   7     3472.59     3674.66    806.45 o 
  15   9   7      113.54     -422.18    422.18 o 
 -16  10   7     6100.22     6922.70   2459.16 o 
 -14  10   7     7440.78     6606.57    956.72 o 
 -12  10   7     2605.19     2820.43    527.15 o 
 -10  10   7        7.67      138.38    358.44 o 
  -8  10   7     2201.41     1703.33    603.31 o 
  -6  10   7     4314.90     3609.45    631.71 o 
  -4  10   7     9260.88     9076.54    671.14 o 
  -2  10   7    30366.96    31836.34   1005.77 o 
   0  10   7    16701.00    16435.58    715.72 o 
   2  10   7    14607.00    14597.00    839.24 o 
   4  10   7    13561.70    13196.47    715.00 o 
   6  10   7     1292.88     1056.69   1201.54 o 
   8  10   7     1918.64      877.61    672.85 o 
  10  10   7     4473.02     4458.41   1369.98 o 
  12  10   7     1484.58     1030.41    501.70 o 
  14  10   7     7786.23     8441.91   1126.90 o 
 -15  11   7      248.59      497.09    661.15 o 
 -13  11   7      156.81       41.48    316.76 o 
 -11  11   7     1394.76     1986.33    595.36 o 
  -9  11   7        3.27      503.67    364.90 o 
  -7  11   7     1181.44     1201.52    492.12 o 
  -5  11   7     1491.46     1982.19    515.57 o 
  -3  11   7      586.61      393.66    231.28 o 
  -1  11   7     1026.51     1051.60    286.78 o 
   1  11   7      271.97      420.59    278.37 o 
   3  11   7      465.88      536.79    459.35 o 
   5  11   7     5035.73     5332.15    787.30 o 
   7  11   7     2146.29     1604.36    552.40 o 
   9  11   7     1132.17      824.55    838.63 o 
  11  11   7     1698.96     2063.09    649.57 o 
  13  11   7      367.51      923.24    504.67 o 
 -14  12   7     2213.16     2415.09    645.10 o 
 -12  12   7     1215.82     1566.67    717.88 o 
 -10  12   7     1254.04     1201.30    545.25 o 
  -8  12   7     2405.16     2571.23    627.44 o 
  -6  12   7      264.95       89.30    366.63 o 
  -4  12   7     6359.29     6117.27   1353.86 o 
  -2  12   7    15529.41    15438.78    933.06 o 
   0  12   7     5442.73     5873.13    626.04 o 
   2  12   7     1089.51      910.88    310.68 o 
   4  12   7     5027.93     5267.15    885.43 o 
   6  12   7     5726.47     4808.10    775.26 o 
   8  12   7      205.74      443.33    435.47 o 
  10  12   7      641.15      702.65    529.76 o 
  12  12   7       62.90     -118.41    434.34 o 
  14  12   7      139.47      465.69    760.71 o 
 -13  13   7     3072.82     3086.27    756.84 o 
 -11  13   7     5733.81     7346.79    993.69 o 
  -9  13   7     3010.86     3417.54    710.46 o 
  -7  13   7    15785.32    14776.81   1217.70 o 
  -5  13   7    15139.27    15471.27   1279.91 o 
  -3  13   7     5642.55     6160.76    806.68 o 
  -1  13   7       59.97      631.06    335.56 o 
   1  13   7      114.85      172.72    269.88 o 
   3  13   7     1548.49     1115.52   1055.19 o 
   5  13   7    19675.18    18081.17   1454.52 o 
   7  13   7    13657.30    14487.92   1276.17 o 
   9  13   7     2803.06     4309.25    831.95 o 
  11  13   7     2625.06     1806.23    635.08 o 
  13  13   7     3116.24     3915.90   1037.31 o 
 -12  14   7     1412.56      361.94    513.24 o 
 -10  14   7     2699.38     1850.35    668.65 o 
  -8  14   7       85.13     -364.75    374.61 o 
  -6  14   7     2517.73     1224.58    507.25 o 
  -4  14   7     8482.49     8619.00    960.26 o 
  -2  14   7    12951.25    14612.88    896.68 o 
   0  14   7    10068.98    10653.00    663.71 o 
   2  14   7     5556.78     6069.27    538.14 o 
   4  14   7     2522.23     2173.70    737.09 o 
   6  14   7     1866.97     1605.10    562.11 o 
   8  14   7       33.98     -250.80    476.38 o 
  10  14   7      218.58      483.51    506.16 o 
  12  14   7     1942.06     2937.62    832.97 o 
 -11  15   7        0.59      917.99    626.27 o 
  -9  15   7      671.54        9.84    560.48 o 
  -7  15   7        6.69      124.99    427.15 o 
  -5  15   7       84.44       18.29    372.98 o 
  -3  15   7      339.82     -197.28    385.08 o 
  -1  15   7     1259.15     1462.59    385.84 o 
   1  15   7      513.84      299.45    248.13 o 
   3  15   7     3207.10     2673.55    489.61 o 
   5  15   7      278.02     -125.06    373.51 o 
   7  15   7        7.80     -349.03    383.67 o 
   9  15   7      380.46      364.69    456.62 o 
  11  15   7      310.98      513.20    530.32 o 
 -10  16   7      838.84     1133.06    564.07 o 
  -8  16   7        8.87      712.32    455.49 o 
  -6  16   7       24.96      338.03    426.53 o 
  -4  16   7      740.86      385.10    417.11 o 
  -2  16   7     1145.35     1357.89    524.94 o 
   0  16   7     2774.31     3377.42    516.32 o 
   2  16   7     4706.21     5458.89    651.07 o 
   4  16   7     1112.56     1612.11    427.24 o 
   6  16   7      780.29      615.96    425.33 o 
   8  16   7       22.46     -241.80    628.03 o 
  10  16   7       40.22      580.94    552.96 o 
  -9  17   7     6541.63     6843.52    989.09 o 
  -7  17   7     5704.34     4892.22    833.00 o 
  -5  17   7     1287.77     1603.90    547.73 o 
  -3  17   7      894.99      756.84    426.62 o 
  -1  17   7      261.73      514.96    329.77 o 
   1  17   7      630.26     1526.19    465.31 o 
   3  17   7     2201.10     3200.45    557.35 o 
   5  17   7     3965.96     5420.55    710.07 o 
   7  17   7     3444.89     3358.14    922.29 o 
   9  17   7     3415.93     4240.49    859.15 o 
  -8  18   7       36.15      526.72    790.07 o 
  -6  18   7      336.98      746.46    583.66 o 
  -4  18   7     1092.90      821.14    454.34 o 
  -2  18   7     3748.64     5714.99    865.93 o 
   0  18   7     4233.65     4089.87    729.07 o 
   2  18   7     1459.63     2308.59    592.43 o 
   4  18   7     1286.80     1663.27    470.00 o 
   6  18   7     1351.72     1955.94    481.62 o 
   8  18   7      206.41      362.93    572.76 o 
  -7  19   7       13.10     1104.30    542.84 o 
  -5  19   7       22.48       -6.31    490.73 o 
  -3  19   7       42.73      423.20    454.18 o 
  -1  19   7      121.14      961.15    652.10 o 
   1  19   7        7.96     -218.45    333.89 o 
   3  19   7      126.40      568.74    643.27 o 
   5  19   7       58.20       62.77    447.80 o 
   7  19   7       19.98       53.74    378.23 o 
  -4  20   7      395.40      702.07    471.61 o 
  -2  20   7      824.04     2029.58    867.11 o 
   0  20   7     2146.52     2321.85   1020.75 o 
   2  20   7     2367.50     3180.48    699.08 o 
   4  20   7      351.52     1494.91    706.18 o 
 -16   0   8    14795.56    10943.03   1836.20 o 
 -14   0   8     9918.09     7152.31   1385.87 o 
 -12   0   8    14134.16    15307.51    984.16 o 
 -10   0   8      376.57      263.68    310.94 o 
  -8   0   8      449.99      489.63    367.99 o 
  -6   0   8    31233.52    28967.52    743.09 o 
  -4   0   8    88174.87    88712.83   1906.76 o 
  -2   0   8    53620.64    50425.41    983.26 o 
   0   0   8    29784.74    27410.68   1318.98 o 
   2   0   8      839.12      570.54    268.45 o 
   4   0   8    21332.31    19033.16    887.66 o 
   6   0   8      119.31      475.98    299.34 o 
   8   0   8     2186.62     1302.85    462.25 o 
  10   0   8     8768.51     9286.23    892.08 o 
  12   0   8    21755.86    21176.83   1224.05 o 
  16   0   8     6720.39     5402.64   1259.16 o 
 -17   1   8       13.54     -382.19    382.19 o 
 -15   1   8     2360.79     1513.80    908.39 o 
 -13   1   8     5018.20     5505.13    884.12 o 
 -11   1   8      532.26     1021.27    286.02 o 
  -9   1   8    13441.23    13068.74    599.36 o 
  -7   1   8     8450.53     7895.44    370.07 o 
  -5   1   8       38.64      -30.44    120.97 o 
  -3   1   8      458.71      353.42    125.23 o 
  -1   1   8     2884.06     2981.35    217.16 o 
   1   1   8    10249.66    10112.81    284.65 o 
   3   1   8    18706.33    18610.97    682.15 o 
   5   1   8    13682.17    12121.96    552.42 o 
   7   1   8    16259.84    15525.56    681.33 o 
   9   1   8     5614.93     5420.74    506.06 o 
  11   1   8      990.85      685.17    315.38 o 
  13   1   8      184.85      412.76    340.86 o 
  15   1   8      152.55     -379.60    379.60 o 
 -16   2   8      641.68      309.27    621.19 o 
 -14   2   8      116.00     -179.79    407.97 o 
 -12   2   8     2126.25     2504.86    455.66 o 
 -10   2   8     2118.73     2292.69    486.16 o 
  -8   2   8     6554.43     6015.10    366.71 o 
  -6   2   8     2153.18     2276.47    232.46 o 
  -4   2   8     3813.28     3736.52    256.78 o 
  -2   2   8      694.49      488.58    150.08 o 
   0   2   8     1106.61     1226.51    154.67 o 
   2   2   8     7713.77     8552.58    501.91 o 
   4   2   8     8572.83     8770.67    477.90 o 
   6   2   8     2401.49     2224.15    221.95 o 
   8   2   8     2736.30     2861.47    385.34 o 
  10   2   8      868.01      788.47    316.30 o 
  12   2   8      679.57      860.57    373.85 o 
  14   2   8      712.37      692.73    383.72 o 
  16   2   8      195.89      814.20    600.89 o 
 -17   3   8       13.31     -419.37    419.37 o 
 -15   3   8     2711.46     2335.13    683.96 o 
 -13   3   8    10674.67    12132.07    992.12 o 
 -11   3   8     1900.29     1664.72    423.74 o 
  -9   3   8    17958.74    18181.13    605.97 o 
  -7   3   8    27093.47    26909.50    872.67 o 
  -5   3   8     5791.75     5571.23    363.91 o 
  -3   3   8      358.53      429.37    144.89 o 
  -1   3   8     2720.51     2424.11    231.05 o 
   1   3   8      224.96      328.46    188.30 o 
   3   3   8    43902.66    45034.12    957.89 o 
   5   3   8    62553.62    59853.07    916.81 o 
   7   3   8    31946.88    29988.09    871.26 o 
   9   3   8    15862.73    15044.59    737.48 o 
  11   3   8     5155.53     5430.20    522.60 o 
  13   3   8     2706.31     3224.13    542.35 o 
  15   3   8        1.06     -306.84    312.66 o 
 -16   4   8     4999.50     5319.71    941.40 o 
 -14   4   8     5281.91     6245.81    877.23 o 
 -12   4   8     8698.36    10103.08    825.76 o 
 -10   4   8       86.50       -3.92    263.43 o 
  -8   4   8     9564.05     9476.11    446.19 o 
  -6   4   8     9161.96     8812.41    651.84 o 
  -4   4   8    31106.01    31599.08    641.18 o 
  -2   4   8    70257.31    70990.80   1096.99 o 
   0   4   8    96796.80    99277.22   1471.88 o 
   2   4   8    33825.46    31092.22    769.01 o 
   4   4   8     2420.46     2526.36    307.84 o 
   6   4   8      252.04      378.76    226.49 o 
   8   4   8     1062.41      925.84    289.17 o 
  10   4   8     4344.79     4987.30    505.87 o 
  12   4   8    17975.13    17521.58   1043.61 o 
  14   4   8     9204.12     9599.22   1265.69 o 
  16   4   8     4620.27     5279.40    868.87 o 
 -17   5   8     1590.17     1019.63    649.33 o 
 -15   5   8     1541.92     1274.50    423.81 o 
 -13   5   8     1780.64     2034.77    432.29 o 
 -11   5   8     6675.53     7533.55    735.45 o 
  -9   5   8    11084.85    10876.99    626.23 o 
  -7   5   8     2854.44     3509.88    439.45 o 
  -5   5   8     4339.85     4658.34    355.16 o 
  -3   5   8     5014.68     5280.39    398.55 o 
  -1   5   8      361.89      492.85    279.13 o 
   1   5   8     1463.95     1136.87    227.09 o 
   3   5   8     1325.88     1203.95    292.18 o 
   5   5   8     8110.82     8423.44    572.12 o 
   7   5   8    11207.50    12107.89    982.32 o 
   9   5   8       69.14      439.11    265.34 o 
  11   5   8        7.43      -34.29    324.08 o 
  13   5   8      171.87      -96.87    327.94 o 
  15   5   8      394.82      552.15    409.76 o 
 -16   6   8       12.88      139.66    357.90 o 
 -14   6   8      135.94      754.75    356.04 o 
 -12   6   8      482.43      269.04    311.45 o 
 -10   6   8      896.21     1199.99    316.01 o 
  -8   6   8     1282.59     1216.41    352.89 o 
  -6   6   8     2735.03     2597.35    294.14 o 
  -4   6   8     4407.63     4559.52    289.50 o 
  -2   6   8     1191.86     1485.55    262.09 o 
   0   6   8     8568.65     7808.35    702.01 o 
   2   6   8     8565.66     8431.63    546.36 o 
   4   6   8     1732.89     2101.88    301.03 o 
   6   6   8     2776.68     2736.48    348.56 o 
   8   6   8      801.59      836.29    294.72 o 
  10   6   8        7.34      118.99    345.95 o 
  12   6   8     1233.21     1969.51    456.43 o 
  14   6   8        2.40      -52.07    336.39 o 
  16   6   8      246.55      351.67    506.70 o 
 -15   7   8     2263.40     2075.76    494.28 o 
 -13   7   8     8516.57     8387.74    872.23 o 
 -11   7   8    23623.06    22843.77   1010.30 o 
  -9   7   8    34834.77    31487.16   1786.91 o 
  -7   7   8    20713.64    18697.87   1768.21 o 
  -5   7   8     8406.73     8525.80    542.34 o 
  -3   7   8    18593.47    19219.39    638.19 o 
  -1   7   8      991.96     1752.61    289.40 o 
   1   7   8    16583.72    14630.98    651.65 o 
   3   7   8    27863.54    28058.30    912.02 o 
   5   7   8    10834.89    10321.34    880.17 o 
   7   7   8    18841.56    17840.94    920.25 o 
   9   7   8    32712.04    29950.22   1207.67 o 
  11   7   8     4270.30     5195.30    763.68 o 
  13   7   8      114.19     1534.37    459.92 o 
  15   7   8       90.17      333.25    458.16 o 
 -16   8   8     3939.60     4122.59    826.75 o 
 -14   8   8     2090.78     1737.03    593.58 o 
 -12   8   8      757.85      456.92    367.04 o 
 -10   8   8      839.59     1666.18    510.79 o 
  -8   8   8     4346.06     3163.70    760.26 o 
  -6   8   8    17545.69    15587.22   1049.00 o 
  -4   8   8    31025.04    30992.25    914.39 o 
  -2   8   8    53366.70    54165.54   1214.38 o 
   0   8   8    30116.52    29249.02   1511.81 o 
   2   8   8    14371.80    15231.23    713.58 o 
   4   8   8     5607.35     4946.09    494.03 o 
   6   8   8      230.59      157.97    253.52 o 
   8   8   8      824.20      662.98    442.65 o 
  10   8   8    12695.82    12378.63    944.54 o 
  12   8   8     4966.40     4500.28    644.76 o 
  14   8   8     3609.45     5737.50    945.81 o 
 -15   9   8     2119.20     2245.73    639.63 o 
 -13   9   8     3667.78     3793.32    755.95 o 
 -11   9   8     1938.53     1927.92    511.84 o 
  -9   9   8     2594.23     1525.43    780.57 o 
  -7   9   8     3905.08     4445.08    663.65 o 
  -5   9   8     5061.53     4197.20    625.58 o 
  -3   9   8     1124.52     1919.46    282.54 o 
  -1   9   8     1327.66     1195.53    316.78 o 
   1   9   8     1315.81     1525.87    328.74 o 
   3   9   8      552.15     1028.20    311.13 o 
   5   9   8    11426.59    11890.01    716.43 o 
   7   9   8    16229.01    16651.58   1253.83 o 
   9   9   8      107.34      249.89    345.63 o 
  11   9   8      965.97      739.67    615.49 o 
  13   9   8     1272.79     1762.34    521.01 o 
  15   9   8        3.99       92.46    504.12 o 
 -14  10   8     1011.30     1321.28    575.79 o 
 -12  10   8      534.05      916.93    506.25 o 
 -10  10   8       12.22     -131.56    382.16 o 
  -8  10   8      215.22      525.37    385.86 o 
  -6  10   8     1239.23     1745.23    644.81 o 
  -4  10   8     6021.64     5486.28    726.46 o 
  -2  10   8     3840.83     4142.66    397.80 o 
   0  10   8     2750.63     2566.75    454.68 o 
   2  10   8      346.50      219.79    267.58 o 
   4  10   8      355.55       29.13    257.98 o 
   6  10   8      521.50      457.40    700.22 o 
   8  10   8      249.61      128.46    444.81 o 
  10  10   8      981.69      959.13    514.91 o 
  12  10   8     1528.29     2185.67    526.70 o 
  14  10   8     1022.85     1221.23    618.99 o 
 -15  11   8      794.55     2151.78    798.90 o 
 -13  11   8     7942.96     8954.46   1111.53 o 
 -11  11   8    14704.91    13213.28   2082.56 o 
  -9  11   8     5927.08     5883.17    846.24 o 
  -7  11   8    10527.55    11274.31   1047.96 o 
  -5  11   8    13086.49    12475.80   1733.11 o 
  -3  11   8       81.38      102.38    223.02 o 
  -1  11   8     4878.54     5297.47    463.03 o 
   1  11   8     7522.41     8441.48    773.29 o 
   3  11   8    10796.41    11605.70    746.58 o 
   5  11   8    22738.46    22394.20   1316.07 o 
   7  11   8    17780.62    18353.19   1361.55 o 
   9  11   8     3995.41     5047.49   1860.26 o 
  11  11   8     1866.18     2290.92    719.82 o 
  13  11   8      464.72     1058.37    885.87 o 
 -14  12   8     2428.34     4030.96    998.23 o 
 -12  12   8       56.80      310.66    507.95 o 
 -10  12   8      120.91     -110.16    396.95 o 
  -8  12   8     3693.16     4720.25    775.31 o 
  -6  12   8    14256.76    13582.80   1131.98 o 
  -4  12   8    24722.83    20933.81   1712.36 o 
  -2  12   8    13465.52    12637.67    654.42 o 
   0  12   8     4415.64     5232.23    558.74 o 
   2  12   8     8698.34     8577.30    692.30 o 
   4  12   8     1048.71     1700.37    547.88 o 
   6  12   8      572.99      985.10    497.58 o 
   8  12   8     1094.75      912.81    683.00 o 
  10  12   8     1699.38      -87.37    779.25 o 
  12  12   8     3036.49     3866.42    857.87 o 
 -13  13   8      167.31     -113.52    457.46 o 
 -11  13   8      956.60     1698.51    552.54 o 
  -9  13   8     1944.64     2706.14    628.26 o 
  -7  13   8      227.77      798.01    458.04 o 
  -5  13   8      133.81      226.94    376.29 o 
  -3  13   8      182.69     -240.46    361.84 o 
  -1  13   8      148.45      172.11    259.09 o 
   1  13   8     3773.08     4002.50    518.92 o 
   3  13   8     3255.90     2894.64    464.94 o 
   5  13   8      928.18      919.81    466.24 o 
   7  13   8     1247.36     1035.92   1142.16 o 
   9  13   8     1091.07     1651.20    548.93 o 
  11  13   8      610.22     1020.47    550.83 o 
  13  13   8        0.07      493.74    576.48 o 
 -12  14   8       22.79      359.83    864.02 o 
 -10  14   8     1170.05      786.96    503.14 o 
  -8  14   8        9.18     -180.74    342.22 o 
  -6  14   8     1794.34     1288.55    760.26 o 
  -4  14   8     5496.93     6913.06   1230.90 o 
  -2  14   8     2425.56     1671.51    558.75 o 
   0  14   8     2587.64     3461.05    430.16 o 
   2  14   8     6319.33     6552.41    638.08 o 
   4  14   8     1652.91     1783.52    584.62 o 
   6  14   8       64.14     -227.40    673.51 o 
   8  14   8     2625.78     4237.05    937.75 o 
  10  14   8      791.58     -100.69    422.12 o 
  12  14   8      648.84       51.64    559.47 o 
 -11  15   8     6954.81     6804.78   1412.58 o 
  -9  15   8     2601.11     5294.10    959.16 o 
  -7  15   8     2451.77     2966.67    662.20 o 
  -5  15   8     1165.91     1843.22    564.45 o 
  -3  15   8      418.96      392.78    421.42 o 
  -1  15   8      230.12      420.83    281.55 o 
   1  15   8     7210.21     8242.45    814.92 o 
   3  15   8    11262.80    11356.85   2447.24 o 
   5  15   8    10686.89    10336.29   1310.59 o 
   7  15   8     4616.35     6889.82    980.32 o 
   9  15   8     3922.75     6021.38    994.58 o 
  11  15   8     1080.72     1452.10    670.09 o 
 -10  16   8        5.86      424.76    857.17 o 
  -8  16   8      895.46     1156.37    514.28 o 
  -6  16   8     3498.08     3135.21    681.24 o 
  -4  16   8     3955.90     3324.06    709.17 o 
  -2  16   8     5058.35     4835.43    772.86 o 
   0  16   8     4807.60     5081.27    616.10 o 
   2  16   8     1905.82     1677.71    428.51 o 
   4  16   8       39.46       50.32    288.92 o 
   6  16   8       15.08       61.99    405.30 o 
   8  16   8      262.13     -619.03   1006.84 o 
  10  16   8     2112.63     2905.94    801.04 o 
  -9  17   8        0.62     -593.63   1418.32 o 
  -7  17   8      207.77      587.37    458.43 o 
  -5  17   8       86.51     -263.61    366.77 o 
  -3  17   8       15.26      136.48    390.26 o 
  -1  17   8       48.96     -322.77    322.77 o 
   1  17   8      347.34      761.94    419.34 o 
   3  17   8      842.18      880.44    389.38 o 
   5  17   8        7.14      801.67    369.17 o 
   7  17   8      137.26      839.80    603.75 o 
   9  17   8       32.67      713.76    696.91 o 
  -8  18   8      447.34      161.37   1169.09 o 
  -6  18   8      934.76      514.29    700.66 o 
  -4  18   8     1252.73     1748.87    523.30 o 
  -2  18   8     4046.43     4077.29    790.73 o 
   0  18   8     3753.60     3965.12   1125.38 o 
   2  18   8     1498.21     2325.17    786.31 o 
   4  18   8      179.36      865.57    384.80 o 
   6  18   8       68.23      -39.76    351.15 o 
   8  18   8       70.09     1890.06    894.04 o 
  -7  19   8     1984.21     2593.80    694.43 o 
  -5  19   8     1202.22     1234.27    556.24 o 
  -3  19   8      128.26      122.75    695.80 o 
  -1  19   8      326.20        0.88    649.45 o 
   1  19   8     1550.69     1651.93    522.99 o 
   3  19   8     2015.79     3321.38    735.77 o 
   5  19   8     1945.45     2902.74    589.80 o 
  -4  20   8     2641.97     2373.15    656.33 o 
  -2  20   8     1037.74      955.85    692.71 o 
   0  20   8      523.09     2022.96    884.33 o 
   2  20   8     1088.55     3277.23    681.78 o 
 -17   1   9     1162.59     1343.22    676.33 o 
 -15   1   9     3968.69     4236.27   1293.60 o 
 -13   1   9    11945.13    13284.41   3037.30 o 
 -11   1   9     1184.97     1044.55    416.52 o 
  -9   1   9     8236.67     7634.21    515.39 o 
  -7   1   9    11245.78    10519.35    425.00 o 
  -5   1   9      664.71     1237.51    234.28 o 
  -3   1   9    13637.96    12099.01    382.67 o 
  -1   1   9     8127.33     7811.91    320.84 o 
   1   1   9     2621.54     3022.18    190.68 o 
   3   1   9    65549.36    66552.70   1411.33 o 
   5   1   9    52173.71    52485.55   1839.72 o 
   7   1   9     8971.30     7037.23    532.16 o 
   9   1   9     5052.35     5194.11    524.21 o 
  11   1   9     5375.84     5074.76    514.83 o 
  13   1   9        8.19      140.80    331.79 o 
  15   1   9     1529.81     1220.23    599.78 o 
 -16   2   9     4228.52     5384.54    921.91 o 
 -14   2   9        3.13     -468.30    553.86 o 
 -12   2   9     1445.32     1406.20    362.67 o 
 -10   2   9     6815.68     7139.82    832.31 o 
  -8   2   9    13631.25    13775.22    507.16 o 
  -6   2   9    52484.95    50139.95   1311.65 o 
  -4   2   9    72772.17    70144.02   1035.87 o 
  -2   2   9    18637.85    18120.08    639.79 o 
   0   2   9    19791.25    19693.43    462.02 o 
   2   2   9      482.94      275.30    181.02 o 
   4   2   9     1551.71     1592.01    273.01 o 
   6   2   9     4530.19     4252.35    418.39 o 
   8   2   9    15596.82    15063.41   1091.55 o 
  10   2   9    13037.27    13944.84    882.47 o 
  12   2   9     9683.94    10097.31    834.00 o 
  14   2   9    10409.86    10927.32    911.34 o 
  16   2   9     2950.01     2719.78   1129.14 o 
 -17   3   9     1446.64      444.21    624.94 o 
 -15   3   9      294.00      239.97    794.70 o 
 -13   3   9     5405.37     6050.80    688.04 o 
 -11   3   9    22283.29    21240.52   1072.04 o 
  -9   3   9     7131.96     6905.13    562.88 o 
  -7   3   9        6.20       52.62    154.20 o 
  -5   3   9     1452.92     1732.63    238.63 o 
  -3   3   9    13518.24    14209.21    751.00 o 
  -1   3   9       13.65      -15.82    122.02 o 
   1   3   9    28516.87    27382.93    711.35 o 
   3   3   9    20862.98    21330.07    670.43 o 
   5   3   9     5499.56     5731.99    455.04 o 
   7   3   9     7957.63     8370.39    808.23 o 
   9   3   9     9996.93     9207.99    633.42 o 
  11   3   9      596.89      254.90    260.88 o 
  13   3   9      895.07      453.73    374.39 o 
  15   3   9     1345.23      231.25    540.32 o 
 -16   4   9      725.04      792.01    591.36 o 
 -14   4   9      190.52      303.89    327.18 o 
 -12   4   9      321.24      294.42    315.13 o 
 -10   4   9     1948.35     2339.19    467.06 o 
  -8   4   9        0.53     -123.12    163.86 o 
  -6   4   9      678.14      735.04    255.67 o 
  -4   4   9     3580.12     3393.96    300.78 o 
  -2   4   9      229.74      317.82    156.37 o 
   0   4   9     5600.85     5992.44    447.97 o 
   2   4   9    20724.51    19975.70    631.89 o 
   4   4   9     2823.89     3057.14    339.47 o 
   6   4   9      552.69      263.53    226.66 o 
   8   4   9     1596.08     1662.65    347.16 o 
  10   4   9      509.89      306.98    283.93 o 
  12   4   9      127.81       88.35    363.50 o 
  14   4   9      441.83      -59.30    638.81 o 
  16   4   9       18.29      283.89    586.91 o 
 -17   5   9     1859.98     1925.60    961.37 o 
 -15   5   9     4848.64     4938.56    686.83 o 
 -13   5   9     9683.23     9455.71    848.85 o 
 -11   5   9    13050.43    13509.53    942.38 o 
  -9   5   9     7619.97     7041.02    544.55 o 
  -7   5   9     4273.43     4344.69    373.85 o 
  -5   5   9     1278.21     1267.52    242.06 o 
  -3   5   9     2265.51     3397.75    326.08 o 
  -1   5   9    19999.67    18460.72    667.54 o 
   1   5   9    26125.24    23114.60    687.00 o 
   3   5   9    20034.82    19169.63    648.12 o 
   5   5   9    21030.12    20326.38    830.98 o 
   7   5   9     4950.43     4777.82    460.75 o 
   9   5   9     8324.39     8581.33    618.99 o 
  11   5   9       24.84     -290.92    307.43 o 
  13   5   9     2200.22     2042.19    513.39 o 
  15   5   9     1387.66     2580.75    595.63 o 
 -16   6   9     2469.78     2588.64    552.78 o 
 -14   6   9     1313.28     1591.71    449.88 o 
 -12   6   9       32.54     -155.54    277.89 o 
 -10   6   9     1342.79     1486.73    339.35 o 
  -8   6   9     8274.30     8140.42    652.28 o 
  -6   6   9    21889.86    20933.53    939.24 o 
  -4   6   9    39331.89    37182.51   1399.59 o 
  -2   6   9    40565.46    39961.75    988.26 o 
   0   6   9    18831.47    16450.05    661.57 o 
   2   6   9      676.75      433.72    211.61 o 
   4   6   9      381.89      962.66    250.61 o 
   6   6   9     3192.18     3177.09    393.51 o 
   8   6   9    20834.16    19585.00    949.70 o 
  10   6   9    26989.23    27458.89   1227.41 o 
  12   6   9     5856.77     6976.44    827.37 o 
  14   6   9     1569.91     3204.40    583.13 o 
 -15   7   9     1755.51     1962.89    498.43 o 
 -13   7   9     2380.15     2614.03    507.52 o 
 -11   7   9     3683.97     3868.31    581.81 o 
  -9   7   9     5613.54     5009.68    570.96 o 
  -7   7   9      372.78      284.58    261.64 o 
  -5   7   9     1315.90     1574.24    374.45 o 
  -3   7   9     3607.15     3998.89    520.99 o 
  -1   7   9     4628.49     4825.79    433.45 o 
   1   7   9     2470.99     2873.63    385.20 o 
   3   7   9     7293.02     7097.16    569.84 o 
   5   7   9     6287.55     5601.48    486.01 o 
   7   7   9    11110.10    11820.14    934.85 o 
   9   7   9      560.49      421.40    378.32 o 
  11   7   9      284.21      222.20    370.00 o 
  13   7   9      631.19      117.73    377.66 o 
  15   7   9      870.22     1177.76    770.86 o 
 -16   8   9       35.23      680.64    538.19 o 
 -14   8   9     1047.34     1009.74    416.55 o 
 -12   8   9     1279.02     1303.02    421.89 o 
 -10   8   9      794.75      496.47    368.07 o 
  -8   8   9     8490.85     8586.44    861.04 o 
  -6   8   9      755.84       38.18   1015.01 o 
  -4   8   9      167.77      104.36    298.93 o 
  -2   8   9    12461.41    12015.17    592.39 o 
   0   8   9     9693.59    10058.54    614.30 o 
   2   8   9       46.11     -114.05    213.22 o 
   4   8   9     1135.70     1219.07    322.47 o 
   6   8   9     2096.52     2268.37    369.12 o 
   8   8   9       10.72       29.17    325.39 o 
  10   8   9      367.33      184.87    354.77 o 
  12   8   9     4512.10     6806.22   1201.50 o 
  14   8   9     1111.60      614.00    443.78 o 
 -15   9   9     4464.35     4266.12    824.67 o 
 -13   9   9    10664.81     9330.84   1106.21 o 
 -11   9   9    15973.80    14984.52   1190.68 o 
  -9   9   9     8304.55     7667.04    860.88 o 
  -7   9   9     2585.04     2792.33    575.50 o 
  -5   9   9      737.15     1155.50    450.14 o 
  -3   9   9     1137.97     1196.96    257.57 o 
  -1   9   9    16432.43    17143.73    740.29 o 
   1   9   9    16805.53    16110.63    876.87 o 
   3   9   9     8912.16     8310.40    690.26 o 
   5   9   9    14189.45    13252.57    778.56 o 
   7   9   9    12399.39    14132.39   1140.52 o 
   9   9   9     1803.78     1338.99    452.16 o 
  11   9   9       49.86      526.58    394.44 o 
  13   9   9      313.45      400.87    422.87 o 
 -14  10   9     1008.31      707.09    463.34 o 
 -12  10   9      263.26      782.39    454.53 o 
 -10  10   9     1137.99     1540.98    481.63 o 
  -8  10   9     4076.68     4175.13    673.68 o 
  -6  10   9    23166.44    22810.79   1279.31 o 
  -4  10   9    29014.15    26598.62   2383.66 o 
  -2  10   9    29871.83    30408.64   1212.69 o 
   0  10   9    16617.38    15707.16    789.70 o 
   2  10   9     7355.93     8504.13    706.60 o 
   4  10   9       22.83      165.13    288.46 o 
   6  10   9     6959.00     6563.81    906.50 o 
   8  10   9     1882.88     2827.89   1563.35 o 
  10  10   9     4243.20     4871.10    693.16 o 
  12  10   9     6338.40     7371.88    856.18 o 
  14  10   9     7326.19     7834.80   1152.68 o 
 -13  11   9      837.68     1031.29    617.22 o 
 -11  11   9     2778.46     1681.95    848.34 o 
  -9  11   9     1054.44     1294.51    540.84 o 
  -7  11   9     1135.02      975.49    456.86 o 
  -5  11   9     1556.51     1824.07    525.46 o 
  -3  11   9     2598.86     2373.97    433.45 o 
  -1  11   9     2137.73     2855.63    423.20 o 
   1  11   9     3817.58     4051.23    492.41 o 
   3  11   9     5518.09     4774.59    546.86 o 
   5  11   9      778.99     1039.57    502.18 o 
   7  11   9       60.42     -340.24    340.24 o 
   9  11   9      180.96      660.49    494.67 o 
  11  11   9      851.13     1596.91    608.96 o 
  13  11   9      242.24     -117.76    487.60 o 
 -14  12   9       16.30     -361.25    361.25 o 
 -12  12   9      335.24      -87.04    442.82 o 
 -10  12   9      541.31      709.99    462.68 o 
  -8  12   9     4697.36     5419.52    808.86 o 
  -6  12   9     5453.71     6144.68    826.75 o 
  -4  12   9     5284.55     5824.32    808.35 o 
  -2  12   9     1201.15      725.41    295.08 o 
   0  12   9      184.32      953.14    341.23 o 
   2  12   9     2872.66     2332.61    439.44 o 
   4  12   9      500.54      856.39    444.02 o 
   6  12   9     1908.99     2141.56    601.94 o 
   8  12   9     3377.34     4349.38    808.26 o 
  10  12   9      896.68     1371.58    595.31 o 
  12  12   9     1318.77     1898.05    830.68 o 
 -13  13   9     3708.89     2836.12    728.58 o 
 -11  13   9     6484.01     6639.79   1169.53 o 
  -9  13   9     4690.14     4022.77   1208.39 o 
  -7  13   9     5303.60     5283.08    921.85 o 
  -5  13   9     1324.82      914.06    736.86 o 
  -3  13   9      269.29       75.87    362.83 o 
  -1  13   9     4546.13     5505.13    520.35 o 
   1  13   9    11469.97    10820.28   1248.03 o 
   3  13   9    11972.23    13547.71    917.58 o 
   5  13   9    19244.30    18263.85   1360.14 o 
   7  13   9     9560.98     9943.55   1158.51 o 
   9  13   9     1715.97     2262.01    667.09 o 
  11  13   9      422.78     1530.27    673.49 o 
 -12  14   9       10.67     -178.50   1138.85 o 
 -10  14   9     1487.68      950.67    475.26 o 
  -8  14   9     9070.35     7391.37    980.13 o 
  -6  14   9    10309.23    12015.58   1553.20 o 
  -4  14   9     6568.01     6943.15   2412.14 o 
  -2  14   9     9439.58     9173.13   1006.08 o 
   0  14   9     7236.05     7946.83    614.67 o 
   2  14   9     1968.76     2305.80    441.95 o 
   4  14   9        3.72      227.23    315.72 o 
   6  14   9      797.83     1247.67    548.99 o 
   8  14   9     1999.92     1364.67    616.38 o 
  10  14   9     4121.84     3887.45   2167.99 o 
 -11  15   9       19.82      488.52    811.92 o 
  -9  15   9        5.21     -296.62    296.62 o 
  -7  15   9      450.51      340.60    404.61 o 
  -5  15   9       15.03      513.48    506.18 o 
  -3  15   9        2.77      -33.43    371.75 o 
  -1  15   9      788.51      911.76    453.65 o 
   1  15   9      241.06       61.76    235.04 o 
   3  15   9      442.82      679.01    450.06 o 
   5  15   9      120.88     -382.49    382.49 o 
   7  15   9      552.73      865.57    570.30 o 
   9  15   9      284.19      160.00    492.51 o 
 -10  16   9       92.57     -373.76    388.30 o 
  -8  16   9     2064.96     2413.44    637.06 o 
  -6  16   9     1567.10     1859.45    598.78 o 
  -4  16   9     2920.58     4231.14    888.96 o 
  -2  16   9     4118.70     4792.15    791.02 o 
   0  16   9     1032.88     1138.37    443.35 o 
   2  16   9       94.14       49.85    649.46 o 
   4  16   9     1315.17      692.27    929.80 o 
   6  16   9      988.78     1636.18    752.54 o 
   8  16   9      787.09     2523.97    860.93 o 
  -9  17   9     3741.58     3750.83    768.23 o 
  -7  17   9     1655.95      542.67    468.89 o 
  -5  17   9      293.33      958.75    668.43 o 
  -3  17   9      317.09      616.16    517.22 o 
  -1  17   9     3313.15     4239.28    770.25 o 
   1  17   9     6438.19     8656.44   2275.94 o 
   3  17   9     4443.51     5833.32    881.67 o 
   5  17   9     5557.82     5447.55    926.55 o 
   7  17   9     6343.45     8649.18   1160.21 o 
  -8  18   9     1468.99      973.83    768.21 o 
  -6  18   9     2270.82     3351.10    742.07 o 
  -4  18   9     2689.50     2139.17    627.31 o 
  -2  18   9     2232.55     2179.33    632.19 o 
   0  18   9      552.27      782.78    673.29 o 
   2  18   9      129.33      373.40    650.11 o 
   4  18   9      276.60      515.15    345.11 o 
   6  18   9     1192.02     1523.80    466.19 o 
  -5  19   9       34.20       98.11    459.02 o 
  -3  19   9       33.89      617.12    472.68 o 
  -1  19   9        1.78     1299.34    791.17 o 
   1  19   9      885.16     1322.74    806.62 o 
   3  19   9       11.35      129.98    507.06 o 
   5  19   9      336.55      340.99    512.34 o 
  -2  20   9     1633.67     1244.59    846.36 o 
   0  20   9      690.06      950.99    752.76 o 
   2  20   9      131.10      773.51    732.45 o 
 -16   0  10      446.15     1748.78    868.43 o 
 -14   0  10     3348.87     4830.02   1235.32 o 
 -12   0  10      187.70     1266.22    747.02 o 
 -10   0  10     6108.05     6751.80   1083.66 o 
  -8   0  10    32346.65    30587.00   1221.11 o 
  -6   0  10    49354.47    45648.29   1041.98 o 
  -4   0  10    18971.63    18505.97    826.84 o 
  -2   0  10    11114.92    10424.75    478.63 o 
   0   0  10    18950.33    18277.67    575.75 o 
   2   0  10     5884.70     5815.01    594.38 o 
   4   0  10     8819.58     8173.94   1056.07 o 
   6   0  10    48203.56    46037.48   1859.60 o 
   8   0  10    18393.92    18884.53   1131.92 o 
  10   0  10     7909.15     6537.28    845.07 o 
  12   0  10     8095.16     8362.48    954.83 o 
  14   0  10     8283.17     8126.70   1460.93 o 
  16   0  10        2.17      177.04    692.27 o 
 -17   1  10     2910.82     2551.34   1447.02 o 
 -15   1  10     2701.51     3724.47    789.33 o 
 -13   1  10     5295.14     5795.53    918.01 o 
 -11   1  10     2277.53     2242.82    346.61 o 
  -9   1  10      790.62      895.73    278.16 o 
  -7   1  10       76.51      209.97    158.86 o 
  -5   1  10     1244.54     1106.20    229.52 o 
  -3   1  10    21843.75    21554.00    523.98 o 
  -1   1  10    54141.03    54317.54    866.97 o 
   1   1  10    32221.54    31298.92    683.49 o 
   3   1  10    16298.97    15563.52    593.05 o 
   5   1  10     6808.00     6771.46    506.15 o 
   7   1  10      247.79      361.51    264.80 o 
   9   1  10      366.95       86.28    281.96 o 
  11   1  10      502.95      337.85    289.54 o 
  13   1  10     3509.37     4050.00    598.44 o 
  15   1  10     3180.42     2189.42    676.06 o 
 -16   2  10      179.37      624.69    511.97 o 
 -14   2  10     1943.38     2484.57    616.85 o 
 -12   2  10     1261.79     1149.67    380.27 o 
 -10   2  10       19.57      147.54    237.40 o 
  -8   2  10      951.69     1025.39    255.46 o 
  -6   2  10     9695.19     9274.17    425.66 o 
  -4   2  10      873.93      804.90    160.85 o 
  -2   2  10     3058.20     3159.52    251.84 o 
   0   2  10     2373.33     2399.91    214.19 o 
   2   2  10     1699.98     1670.16    272.34 o 
   4   2  10     2181.14     2182.76    316.74 o 
   6   2  10      472.71      386.72    254.20 o 
   8   2  10     1400.68     1864.49    370.06 o 
  10   2  10      213.52      485.84    366.49 o 
  12   2  10      134.64      360.17    273.27 o 
  14   2  10      225.24      311.23    422.19 o 
  16   2  10      344.22     -229.46    560.26 o 
 -17   3  10     2245.90     2952.36    821.76 o 
 -15   3  10     7156.43     6519.97   1029.46 o 
 -13   3  10    13281.19    12691.08   1129.53 o 
 -11   3  10     4291.72     4286.65    570.78 o 
  -9   3  10     1481.44     2127.69    400.51 o 
  -7   3  10       45.05      368.59    180.30 o 
  -5   3  10    16216.64    16279.54    665.20 o 
  -3   3  10    33896.47    33754.59    744.04 o 
  -1   3  10     8909.56     8839.28    369.58 o 
   1   3  10    15609.33    15091.53    550.73 o 
   3   3  10    33691.17    33513.55    898.78 o 
   5   3  10    19951.52    17996.25    809.82 o 
   7   3  10     1316.68     1645.20    547.40 o 
   9   3  10     1431.31     1294.41    352.58 o 
  11   3  10      307.63      525.42    278.55 o 
  13   3  10     3756.41     3693.64    725.95 o 
  15   3  10     2760.98     3225.99    589.30 o 
 -16   4  10      189.87     -349.21    455.06 o 
 -14   4  10      786.80      102.17    467.18 o 
 -12   4  10     4536.12     5392.80    648.79 o 
 -10   4  10    13387.76    14064.42   1675.21 o 
  -8   4  10    25669.84    24456.10    827.06 o 
  -6   4  10    18624.00    18402.04    840.79 o 
  -4   4  10    25151.98    24310.86    744.20 o 
  -2   4  10    29042.97    27783.09    678.37 o 
   0   4  10      740.02      926.55    249.10 o 
   2   4  10     3780.57     4510.32    387.77 o 
   4   4  10    10902.97    11923.52    607.25 o 
   6   4  10    12183.60    10786.81    629.86 o 
   8   4  10    25034.44    25017.24    891.47 o 
  10   4  10    23561.46    24913.38    955.83 o 
  12   4  10     9873.37     8985.45    862.36 o 
  14   4  10     2283.96     2585.69    566.66 o 
 -15   5  10     2286.72     2780.48    529.15 o 
 -13   5  10     6441.29     6092.74    727.42 o 
 -11   5  10     5366.51     5939.47    683.48 o 
  -9   5  10      167.73      286.58    250.82 o 
  -7   5  10     2714.61     2841.66    329.74 o 
  -5   5  10      920.42      900.38    238.35 o 
  -3   5  10     6001.00     5525.84    354.64 o 
  -1   5  10    19502.63    18606.14    838.85 o 
   1   5  10    15148.11    16005.24    598.57 o 
   3   5  10     4976.35     4528.74    404.24 o 
   5   5  10     1036.07      710.92    261.98 o 
   7   5  10     6771.57     6395.60    785.99 o 
   9   5  10        0.15      219.58    333.66 o 
  11   5  10     4295.72     4018.24    608.84 o 
  13   5  10     2609.01     2485.19    561.67 o 
  15   5  10      820.76     1209.71    479.13 o 
 -16   6  10        0.65      128.39    317.17 o 
 -14   6  10       31.79       11.70    305.56 o 
 -12   6  10     1840.76     1528.24    421.21 o 
 -10   6  10     1519.89     1639.10    431.63 o 
  -8   6  10     3017.18     2789.85    448.40 o 
  -6   6  10      696.87      780.78    239.35 o 
  -4   6  10     3694.91     2757.12    457.96 o 
  -2   6  10     2306.53     2045.51    318.86 o 
   0   6  10      138.87      165.76    217.36 o 
   2   6  10      939.78     1234.29    261.96 o 
   4   6  10     2795.99     3423.86    394.81 o 
   6   6  10      908.09      827.79    282.02 o 
   8   6  10     3494.36     4402.62    520.83 o 
  10   6  10      901.99      584.47    407.72 o 
  12   6  10       91.39      126.74    347.61 o 
  14   6  10       16.47      272.88    396.28 o 
 -15   7  10     4259.54     4009.16    869.68 o 
 -13   7  10     9262.82     8031.47    841.81 o 
 -11   7  10    12108.14    12315.67    963.68 o 
  -9   7  10     1321.09     1471.64    410.66 o 
  -7   7  10      255.87       85.00    282.14 o 
  -5   7  10       48.29      326.22    309.56 o 
  -3   7  10     7824.02     7537.34    483.64 o 
  -1   7  10    25702.46    22904.92    811.52 o 
   1   7  10    24392.42    23839.33    869.33 o 
   3   7  10     5824.24     5576.42    592.09 o 
   5   7  10    14357.64    12967.26   1028.91 o 
   7   7  10    11347.61    11360.10    768.02 o 
   9   7  10      997.37      548.65    366.04 o 
  11   7  10      624.18     1148.27    425.89 o 
  13   7  10      778.28     1428.33    475.25 o 
  15   7  10     1318.58     1581.51    504.10 o 
 -14   8  10      728.86      439.74    381.08 o 
 -12   8  10     2847.32     3576.43    663.96 o 
 -10   8  10    13434.01    13752.09   1077.18 o 
  -8   8  10    20007.85    20600.32   1202.87 o 
  -6   8  10    27020.56    26760.00   1272.51 o 
  -4   8  10    20891.32    20813.05    925.26 o 
  -2   8  10    15665.33    15305.50    677.55 o 
   0   8  10     1108.95     1179.61    325.59 o 
   2   8  10      928.10      910.58    488.63 o 
   4   8  10     3818.72     3714.59    482.70 o 
   6   8  10    31583.24    32306.42   1001.01 o 
   8   8  10    16760.87    16656.20   1206.75 o 
  10   8  10     7576.67     9175.03    881.94 o 
  12   8  10     3459.87     3530.64    618.38 o 
  14   8  10     3642.27     5195.28    761.73 o 
 -15   9  10     2017.02     1363.07    538.79 o 
 -13   9  10     1613.48     1180.67    496.72 o 
 -11   9  10      590.72      483.47    438.12 o 
  -9   9  10     2358.02     3033.95    591.45 o 
  -7   9  10        0.46      164.90    346.92 o 
  -5   9  10      853.50      638.01    412.47 o 
  -3   9  10     3718.68     3700.15    560.41 o 
  -1   9  10     1314.33     1499.94    337.16 o 
   1   9  10     1083.00     1039.93    461.88 o 
   3   9  10     5645.77     6369.04   1123.47 o 
   5   9  10      649.38      893.67    348.82 o 
   7   9  10     2875.57     2775.22    522.38 o 
   9   9  10      248.60      669.13    362.53 o 
  11   9  10      327.14        6.32    373.40 o 
  13   9  10       95.70      236.33    408.02 o 
 -14  10  10      737.09     1545.87    564.56 o 
 -12  10  10      765.54     1111.53   1150.55 o 
 -10  10  10      802.36      373.40    393.59 o 
  -8  10  10      597.82     1269.32    440.93 o 
  -6  10  10     1756.63     2344.91    560.68 o 
  -4  10  10     2615.60     1613.41    569.31 o 
  -2  10  10     1223.35     1640.51    727.16 o 
   0  10  10       99.24      -64.67    246.39 o 
   2  10  10       69.90      166.10    484.70 o 
   4  10  10      903.07     1383.55    373.60 o 
   6  10  10      304.34     1053.60    518.75 o 
   8  10  10     2165.93     1455.72    546.81 o 
  10  10  10     3044.14     2614.97    551.01 o 
  12  10  10      493.45       96.31    868.28 o 
 -13  11  10     3160.08     4156.41    778.68 o 
 -11  11  10     5973.53     4783.13    801.00 o 
  -9  11  10     8285.33     8065.37    941.22 o 
  -7  11  10     2473.69     2459.42    604.34 o 
  -5  11  10     1085.15     1158.67    471.70 o 
  -3  11  10     4642.91     5249.64    575.36 o 
  -1  11  10     3268.72     4787.97    854.85 o 
   1  11  10    18538.79    18397.91    904.22 o 
   3  11  10    22173.20    23105.52   1007.76 o 
   5  11  10     5570.88     7350.91   1044.37 o 
   7  11  10     1308.29     1452.79    571.34 o 
   9  11  10       21.30      291.68    459.64 o 
  11  11  10      282.20      801.39    746.36 o 
  13  11  10     1422.30     1136.72    652.37 o 
 -14  12  10       81.55     1027.37    804.41 o 
 -12  12  10     1767.55     1400.88    752.76 o 
 -10  12  10     3151.61     2758.34    647.27 o 
  -8  12  10     7516.94     7365.95    945.15 o 
  -6  12  10    12660.77    12206.60   1147.83 o 
  -4  12  10     9975.60    10368.93   1048.94 o 
  -2  12  10     8960.50     8966.16    742.98 o 
   0  12  10     3921.17     4179.62    529.70 o 
   2  12  10       77.10       40.96    304.00 o 
   4  12  10     3795.18     4910.03    588.20 o 
   6  12  10     5382.44     4931.04    846.95 o 
   8  12  10     4095.55     4549.50    850.50 o 
  10  12  10     5134.20     5855.86    954.92 o 
  12  12  10     4136.68     4894.91    945.42 o 
 -13  13  10      277.88     1459.98    664.02 o 
 -11  13  10      125.33     -356.00    356.00 o 
  -9  13  10      160.90      107.12    685.65 o 
  -7  13  10       40.63      460.06    523.18 o 
  -5  13  10        9.60     -348.67    348.67 o 
  -3  13  10        4.45     -169.18    332.48 o 
  -1  13  10      607.59      719.53    281.38 o 
   1  13  10     1360.00     1692.36    402.40 o 
   3  13  10      797.53      589.47    482.84 o 
   5  13  10      106.66       33.14    599.34 o 
   7  13  10     1129.93      979.78    684.10 o 
   9  13  10      765.20      989.77    571.83 o 
  11  13  10       19.71      139.01    467.96 o 
 -12  14  10      811.61     2846.38    718.03 o 
 -10  14  10      319.80     -339.42    339.42 o 
  -8  14  10     2180.29     3884.75    725.58 o 
  -6  14  10     4131.18     3034.61    695.18 o 
  -4  14  10     2809.13     2998.79    668.78 o 
  -2  14  10     1237.11     1438.38    527.09 o 
   0  14  10      270.93       20.74    341.25 o 
   2  14  10      795.92      497.23    312.82 o 
   4  14  10      329.73      239.58    528.03 o 
   6  14  10      575.94      400.44    524.07 o 
   8  14  10      952.32      803.42    539.70 o 
  10  14  10     1552.97     2024.21    681.89 o 
 -11  15  10     4007.62     4938.74    955.02 o 
  -9  15  10     1538.60     2139.29    606.79 o 
  -7  15  10       15.58      219.37    478.37 o 
  -5  15  10     1824.87      905.65    504.79 o 
  -3  15  10     3738.28     3577.78    759.11 o 
  -1  15  10     6893.54    10225.51   1073.68 o 
   1  15  10    14180.64    15056.54   1152.21 o 
   3  15  10     7131.52     5771.58    860.20 o 
   5  15  10     3401.23     4199.24    794.77 o 
   7  15  10     1744.39     3390.22    992.05 o 
   9  15  10      122.45      707.78    523.35 o 
 -10  16  10     2101.86     2778.94   1337.75 o 
  -8  16  10     1763.53     1117.65    877.26 o 
  -6  16  10     1585.20     1912.79    620.40 o 
  -4  16  10     2358.18     2674.77    740.18 o 
  -2  16  10     1974.82     2345.96    627.68 o 
   0  16  10      312.94      371.11    438.80 o 
   2  16  10      371.25      948.42    413.67 o 
   4  16  10      110.63     1068.30    554.97 o 
   6  16  10      705.37     1032.41    718.32 o 
   8  16  10     3502.18     3575.05    884.34 o 
  -9  17  10       91.25     -384.35    384.35 o 
  -7  17  10       26.70       86.95    457.49 o 
  -5  17  10       46.95       44.88    769.98 o 
  -3  17  10      302.56      437.58    438.64 o 
  -1  17  10       75.35       52.05    698.67 o 
   1  17  10      394.56      910.20    397.10 o 
   3  17  10       39.92      679.41    382.21 o 
   5  17  10       79.15      449.51    781.24 o 
   7  17  10       10.69     -494.97    494.97 o 
  -6  18  10     1878.26     1871.47    613.67 o 
  -4  18  10     2248.73     2304.04   1079.91 o 
  -2  18  10     2288.65     2484.43   1158.50 o 
   0  18  10      300.04      485.21    633.99 o 
   2  18  10       27.51     -196.71    341.06 o 
   4  18  10      583.78      829.24    389.83 o 
   6  18  10     1100.70     1025.71    564.12 o 
  -5  19  10     1066.22      863.93    589.08 o 
  -3  19  10     3369.53     4919.13   1151.21 o 
  -1  19  10     5139.72     4699.33   1249.01 o 
   1  19  10     4230.38     5048.56   1352.76 o 
   3  19  10     4292.03     4631.13    861.05 o 
 -17   1  11     4385.29     5353.34   1058.93 o 
 -15   1  11     3013.16     3676.17    799.15 o 
 -13   1  11     3602.06     4286.24   1756.51 o 
 -11   1  11      276.95      363.95    394.78 o 
  -9   1  11      607.74      368.60    255.48 o 
  -7   1  11     4356.67     5012.40    432.20 o 
  -5   1  11    22253.28    21603.57    708.62 o 
  -3   1  11    25023.86    23988.09    740.83 o 
  -1   1  11    35159.25    32140.49    761.95 o 
   1   1  11    33312.72    33763.17   1249.20 o 
   3   1  11    19387.04    18972.45    684.14 o 
   5   1  11      571.39      579.12    442.09 o 
   7   1  11      279.40      -15.81    247.51 o 
   9   1  11     1175.63      950.65    326.00 o 
  11   1  11      126.22      -12.34    377.38 o 
  13   1  11     5913.24     6746.02    753.50 o 
  15   1  11     4949.02     5957.11    991.98 o 
 -16   2  11      146.73      762.94    483.02 o 
 -14   2  11     6640.22     6445.77    990.12 o 
 -12   2  11    18621.58    19244.76   1029.53 o 
 -10   2  11    33392.98    33699.75   1002.34 o 
  -8   2  11    27020.40    26503.46    841.36 o 
  -6   2  11    27910.20    28527.30    703.49 o 
  -4   2  11     9087.67     8977.30    389.18 o 
  -2   2  11      546.66      422.51    155.19 o 
   0   2  11      202.20      291.08    163.54 o 
   2   2  11    17768.03    18510.12    653.33 o 
   4   2  11    38729.27    39439.99   1014.08 o 
   6   2  11    31312.67    28941.12    923.51 o 
   8   2  11    18169.78    18117.31    848.71 o 
  10   2  11    19981.97    19793.74    907.08 o 
  12   2  11     4136.53     4134.73    525.95 o 
  14   2  11      217.54      619.49    388.21 o 
 -15   3  11     1896.22     1272.92    590.18 o 
 -13   3  11     2113.00     1883.39    442.72 o 
 -11   3  11      111.65      232.97    286.62 o 
  -9   3  11      292.00      598.00    258.75 o 
  -7   3  11     2323.87     2292.70    280.94 o 
  -5   3  11     7446.11     7321.81    473.74 o 
  -3   3  11    24968.88    25180.28   1120.80 o 
  -1   3  11    47242.12    48382.07   1216.98 o 
   1   3  11    34591.38    33026.24    853.99 o 
   3   3  11     5382.13     5040.11    429.35 o 
   5   3  11     3065.02     3593.71    405.54 o 
   7   3  11     1278.64     1244.97    341.15 o 
   9   3  11     1628.10     1608.18    367.86 o 
  11   3  11     2396.84     2422.13    415.15 o 
  13   3  11      401.39     1079.42    431.87 o 
  15   3  11     1233.83     1738.06    535.32 o 
 -16   4  11        0.43     -385.19    477.66 o 
 -14   4  11      280.02      423.94    309.84 o 
 -12   4  11      263.09      181.12    305.06 o 
 -10   4  11      489.96      134.18    307.10 o 
  -8   4  11     1530.92     1684.50    269.34 o 
  -6   4  11     3183.99     2821.84    338.86 o 
  -4   4  11       41.73     -121.96    177.95 o 
  -2   4  11      358.85      400.06    180.39 o 
   0   4  11      495.91      215.00    187.19 o 
   2   4  11     2137.54     2147.41    306.97 o 
   4   4  11     1421.83     1191.85    297.01 o 
   6   4  11      241.51      350.53    387.82 o 
   8   4  11      147.06      233.42    256.01 o 
  10   4  11        2.80     -232.16    232.16 o 
  12   4  11       12.33     -323.40    323.40 o 
  14   4  11       95.93      475.90    400.43 o 
 -15   5  11     4251.54     4865.95   1512.20 o 
 -13   5  11     4849.02     5636.10    693.17 o 
 -11   5  11     4211.10     3612.18    542.33 o 
  -9   5  11       15.75      101.38    298.91 o 
  -7   5  11     2560.79     1860.21    304.13 o 
  -5   5  11    10788.80    10829.99    642.66 o 
  -3   5  11    30495.81    28826.58    729.76 o 
  -1   5  11    22303.27    20694.31   1470.42 o 
   1   5  11     8261.88     8238.91    530.83 o 
   3   5  11     3199.81     2894.87    369.75 o 
   5   5  11    10524.95    10159.49    631.56 o 
   7   5  11      389.68      480.88    327.50 o 
   9   5  11     4117.94     4602.66    514.08 o 
  11   5  11     5396.39     5313.74    678.63 o 
  13   5  11     3812.29     3175.58    601.51 o 
  15   5  11     3094.05     3075.19    627.26 o 
 -16   6  11      454.11      165.35    403.34 o 
 -14   6  11     1324.57     1533.80    509.69 o 
 -12   6  11     8287.34     8316.43   1900.84 o 
 -10   6  11    17595.02    17755.52   1042.92 o 
  -8   6  11    11616.07    10367.10    757.31 o 
  -6   6  11    15965.15    16923.86    667.93 o 
  -4   6  11    11927.81    11203.55    808.34 o 
  -2   6  11      966.44      838.08    283.54 o 
   0   6  11     2371.69     2019.99    354.86 o 
   2   6  11     4583.90     4638.81    435.64 o 
   4   6  11     7097.24     6744.52    543.45 o 
   6   6  11    27134.58    26344.65    902.16 o 
   8   6  11    27149.27    24311.90    931.96 o 
  10   6  11    10418.16    11640.05    962.96 o 
  12   6  11      875.90      808.12    482.29 o 
  14   6  11      387.29     1099.93    481.43 o 
 -15   7  11     1516.21     1504.97    469.90 o 
 -13   7  11      272.10      117.13    367.12 o 
 -11   7  11       36.63     -244.99    244.99 o 
  -9   7  11     3834.34     3683.10    609.31 o 
  -7   7  11      184.92      179.49    279.74 o 
  -5   7  11     6908.95     7513.25    588.35 o 
  -3   7  11     4746.33     4336.45    602.98 o 
  -1   7  11     1076.01     1127.85    287.28 o 
   1   7  11     1002.33      905.16    304.11 o 
   3   7  11     5773.14     5379.66    686.76 o 
   5   7  11       57.87      275.37    250.57 o 
   7   7  11     1167.52      678.71    496.74 o 
   9   7  11      290.10      277.52    324.55 o 
  11   7  11      664.67      483.25    426.06 o 
  13   7  11     1194.81     2312.99    549.27 o 
 -14   8  11        2.91      -94.59    404.73 o 
 -12   8  11     2531.13     1957.09    494.88 o 
 -10   8  11     2144.33     1984.76    517.79 o 
  -8   8  11      592.50      822.82    400.99 o 
  -6   8  11      388.68      154.78    361.54 o 
  -4   8  11     4723.03     4878.96    530.66 o 
  -2   8  11     2622.11     3348.77    403.35 o 
   0   8  11     3486.31     3455.15    528.32 o 
   2   8  11     2087.58     2091.60    407.26 o 
   4   8  11     1532.10     1439.98    375.33 o 
   6   8  11      681.40      628.87    319.90 o 
   8   8  11     2428.74     2244.50    488.31 o 
  10   8  11      573.31     1686.21    487.65 o 
  12   8  11       28.51     -221.24    348.43 o 
  14   8  11       33.22       42.07    438.34 o 
 -15   9  11     6733.87     7199.25   1079.88 o 
 -13   9  11     6344.84     8175.65   1057.85 o 
 -11   9  11     2375.66     2210.01    582.20 o 
  -9   9  11        1.49     -258.31    299.53 o 
  -7   9  11     2293.41     2314.56    612.14 o 
  -5   9  11     2404.42     1577.44    505.94 o 
  -3   9  11    11540.10    10909.74    881.31 o 
  -1   9  11    21823.93    21993.86    870.73 o 
   1   9  11    19704.15    18302.83    855.00 o 
   3   9  11    10156.97    10907.46    760.39 o 
   5   9  11       60.34     -122.32    386.08 o 
   7   9  11      302.20     -188.87    302.58 o 
   9   9  11     2053.45     2513.19    542.54 o 
  11   9  11     2679.13     1991.94    522.61 o 
  13   9  11     4488.98     5989.28    840.31 o 
 -14  10  11     1706.50     2423.53    723.18 o 
 -12  10  11     2756.99     3417.82    799.12 o 
 -10  10  11     5494.67     6000.73   1337.53 o 
  -8  10  11     6508.43     6377.19    851.40 o 
  -6  10  11     8281.90     7306.39    884.31 o 
  -4  10  11     4631.81     3702.67   1092.71 o 
  -2  10  11     2643.26     2681.35    546.29 o 
   0  10  11       88.36      -54.73    283.76 o 
   2  10  11     4960.61     4879.89   1202.23 o 
   4  10  11    10323.03     9513.81    755.84 o 
   6  10  11    12142.06    13749.12   1223.67 o 
   8  10  11     3173.14     3470.46   1020.09 o 
  10  10  11     5612.86     6864.46   1188.91 o 
  12  10  11     3503.69     4464.05    744.14 o 
 -13  11  11      185.16        9.20    381.04 o 
 -11  11  11      110.54      283.00    423.79 o 
  -9  11  11      259.53      430.38    406.15 o 
  -7  11  11      256.91      130.39    465.56 o 
  -5  11  11      725.68      920.48    447.47 o 
  -3  11  11      122.65      -40.06    275.13 o 
  -1  11  11      131.13      396.40    282.93 o 
   1  11  11     2185.46     2167.55    776.78 o 
   3  11  11      699.45      734.72    341.92 o 
   5  11  11      539.52      141.81   1008.83 o 
   7  11  11      147.51      137.41    401.69 o 
   9  11  11        0.52      275.89    498.89 o 
  11  11  11      542.00      930.31    559.95 o 
 -12  12  11      790.86     1083.44    706.40 o 
 -10  12  11     1891.08     1625.47    639.95 o 
  -8  12  11     6594.39     6339.54   1342.60 o 
  -6  12  11     5114.81     4558.97    913.46 o 
  -4  12  11       26.95     -235.23    345.89 o 
  -2  12  11       41.95      -27.36    281.23 o 
   0  12  11       99.70      205.86    261.86 o 
   2  12  11      107.81      376.23    308.54 o 
   4  12  11     1767.29     2409.56    469.99 o 
   6  12  11     5780.19     5036.45    847.58 o 
   8  12  11     1778.15     2678.21    935.76 o 
  10  12  11      814.13     1477.34    597.57 o 
  12  12  11     1396.60     2111.19    730.26 o 
 -11  13  11     2615.81     1773.75    643.51 o 
  -9  13  11     1226.52      959.12    614.13 o 
  -7  13  11     1006.79     1157.65    516.03 o 
  -5  13  11     7241.28     7338.88    949.07 o 
  -3  13  11    10157.16     9970.01   1073.36 o 
  -1  13  11     8357.70    10252.63    830.96 o 
   1  13  11    13276.35    13324.95    875.38 o 
   3  13  11     6717.24     6795.03    829.56 o 
   5  13  11      446.95     1162.96    488.28 o 
   7  13  11       36.00      452.00    500.11 o 
   9  13  11       32.00      436.82    482.98 o 
  11  13  11     2181.55     2466.47    727.77 o 
 -12  14  11     1989.92     2605.29    912.58 o 
 -10  14  11     4913.86     6252.14    961.93 o 
  -8  14  11     5159.38     4794.48    792.01 o 
  -6  14  11     1762.27     1883.29    604.39 o 
  -4  14  11     1239.28     1249.01    553.20 o 
  -2  14  11      319.80      342.67    403.35 o 
   0  14  11      221.21      790.09    313.38 o 
   2  14  11      767.92     1345.16    411.94 o 
   4  14  11     1997.64     2464.14    627.03 o 
   6  14  11     3487.86     3346.42    751.93 o 
   8  14  11     5271.12     4662.59    880.50 o 
  10  14  11     2556.16     1820.56    710.56 o 
 -11  15  11       60.42      317.86    522.83 o 
  -9  15  11      207.17      274.08    394.12 o 
  -7  15  11      207.41      -92.08    380.77 o 
  -5  15  11      360.04      368.16    858.06 o 
  -3  15  11     1177.65     1140.84    531.06 o 
  -1  15  11     3191.52     2810.65    650.19 o 
   1  15  11        8.32     -283.71    299.44 o 
   3  15  11       51.74     -409.79   1080.13 o 
   5  15  11       68.41       41.85    763.13 o 
   7  15  11        3.27      506.12    853.64 o 
   9  15  11       90.54       32.33    483.82 o 
  -8  16  11     2415.63     2043.27    651.33 o 
  -6  16  11     1939.64     2124.27    618.72 o 
  -4  16  11      895.11     1653.51    822.74 o 
  -2  16  11     1742.59     2210.98    651.77 o 
   0  16  11       76.08     -212.22    388.54 o 
   2  16  11     1007.97     1178.54    404.67 o 
   4  16  11     1020.67      910.77    510.79 o 
   6  16  11     1124.45     1395.52    630.90 o 
   8  16  11     2352.02     4211.17    855.59 o 
  -7  17  11      717.34     1012.55    573.07 o 
  -5  17  11     1236.70      663.62    545.69 o 
  -3  17  11     4501.03     4410.57    821.51 o 
  -1  17  11     7480.97     7897.92   1047.19 o 
   1  17  11     5728.71     4387.63   1138.63 o 
   3  17  11     3681.01     4314.28    631.48 o 
   5  17  11     2736.67     3859.68    841.03 o 
   7  17  11      547.77      -58.15    612.14 o 
  -6  18  11     1276.11      912.93    545.40 o 
  -4  18  11     1213.65     1517.42    671.52 o 
  -2  18  11       94.34      121.66    510.37 o 
   0  18  11      262.68       96.69    562.47 o 
   2  18  11       79.79     -120.09    576.16 o 
   4  18  11      592.04     1435.07    493.89 o 
  -3  19  11        0.75      132.64    702.87 o 
  -1  19  11       30.39      252.98    634.44 o 
   1  19  11      108.41     -494.92    494.92 o 
 -16   0  12     1037.15     1542.16    896.69 o 
 -14   0  12    14735.13    15556.71   2041.50 o 
 -12   0  12    18633.79    19146.99   1996.02 o 
 -10   0  12    37740.52    38439.70   1547.12 o 
  -8   0  12    21693.64    21767.65   1560.04 o 
  -6   0  12     5669.81     6022.93    655.28 o 
  -4   0  12       21.52     -139.69    373.95 o 
  -2   0  12     4256.63     4470.79    389.73 o 
   0   0  12       18.08      -94.80    310.60 o 
   2   0  12    18846.96    16766.50    932.65 o 
   4   0  12    39068.18    39059.84   1475.15 o 
   6   0  12    35471.82    29393.16   1601.76 o 
   8   0  12     7771.49     9329.63    962.13 o 
  10   0  12    10138.83    10288.72   1053.98 o 
  12   0  12     1309.63     1515.37    982.34 o 
  14   0  12     1283.35     1717.44    942.60 o 
 -15   1  12      355.43     -340.58    429.66 o 
 -13   1  12     1624.02     2149.12    631.50 o 
 -11   1  12      136.54       41.38    200.59 o 
  -9   1  12     1340.98      779.53    278.68 o 
  -7   1  12     8185.39     8570.41    546.15 o 
  -5   1  12    11465.40    10766.35    555.90 o 
  -3   1  12    15445.32    14174.32    712.84 o 
  -1   1  12    17150.97    15899.98    431.07 o 
   1   1  12     4700.50     5421.90    442.13 o 
   3   1  12     5284.66     5807.77    487.34 o 
   5   1  12      122.39      183.71    263.41 o 
   7   1  12     1783.67     1361.06    327.81 o 
   9   1  12     2918.19     2769.44    433.53 o 
  11   1  12     2757.91     2717.71    445.91 o 
  13   1  12     3602.22     3792.25    785.10 o 
  15   1  12     1171.94     1428.33    654.69 o 
 -16   2  12       70.69      -49.33    826.93 o 
 -14   2  12       95.02      -85.35    572.85 o 
 -12   2  12     1542.91     1294.51    397.69 o 
 -10   2  12      338.62      693.12    258.74 o 
  -8   2  12      827.57      980.88    357.94 o 
  -6   2  12     1260.99     1060.67    267.09 o 
  -4   2  12       68.58      189.48    154.64 o 
  -2   2  12     1404.32     1479.02    223.05 o 
   0   2  12     1840.20     1952.79    296.14 o 
   2   2  12     4810.68     5267.90    546.32 o 
   4   2  12      493.45      323.32    228.49 o 
   6   2  12       36.84      162.22    233.82 o 
   8   2  12       22.25     -103.69    228.64 o 
  10   2  12      730.52      835.42    321.01 o 
  12   2  12        0.25      -97.52    284.09 o 
  14   2  12      252.96       57.07    360.48 o 
 -15   3  12      512.53       -6.84    725.16 o 
 -13   3  12      794.23      352.68    330.02 o 
 -11   3  12       11.80       81.90    514.23 o 
  -9   3  12     2051.77     2253.71    362.10 o 
  -7   3  12    14203.56    14768.42    671.32 o 
  -5   3  12    20290.55    18679.46    668.34 o 
  -3   3  12    25407.05    24069.42    677.24 o 
  -1   3  12    49153.05    45818.61   1015.10 o 
   1   3  12    20565.63    18206.76    663.10 o 
   3   3  12     2001.99     2144.15    342.44 o 
   5   3  12      352.99      590.76    255.95 o 
   7   3  12     1362.71      858.54    300.57 o 
   9   3  12     7834.90     8429.10    942.81 o 
  11   3  12     7367.72     8900.22    708.06 o 
  13   3  12     5321.87     6666.85   1131.21 o 
 -16   4  12     1410.49     2023.06    777.62 o 
 -14   4  12     7610.53     5657.03    725.10 o 
 -12   4  12    15177.52    14926.38   1024.33 o 
 -10   4  12    21260.21    20415.21   1087.94 o 
  -8   4  12    14376.60    15182.54    707.10 o 
  -6   4  12    13299.44    13108.13    557.21 o 
  -4   4  12     4465.36     4062.02    450.61 o 
  -2   4  12     2490.91     3043.52    402.81 o 
   0   4  12    20790.96    20285.86    699.59 o 
   2   4  12    25509.51    23510.64   1192.00 o 
   4   4  12    15316.87    13543.29    844.49 o 
   6   4  12    21663.72    19635.13    994.38 o 
   8   4  12    17848.90    17478.96    944.09 o 
  10   4  12     4527.79     5191.82    547.00 o 
  12   4  12      246.26      -86.82    558.36 o 
  14   4  12       19.89       59.79    370.14 o 
 -15   5  12      952.70     1579.62    477.44 o 
 -13   5  12      452.28      194.60    347.80 o 
 -11   5  12       70.89     -274.72    274.72 o 
  -9   5  12      517.06     1183.77    368.23 o 
  -7   5  12     1223.93     1249.79    257.87 o 
  -5   5  12     2658.84     2395.84    390.55 o 
  -3   5  12    15510.28    15346.04   1054.06 o 
  -1   5  12    13643.43    12996.63    925.16 o 
   1   5  12      972.60      797.21    261.04 o 
   3   5  12     1703.50     1959.67    334.48 o 
   5   5  12       14.40      313.42    267.50 o 
   7   5  12      952.13      588.54    350.00 o 
   9   5  12     2460.88     3153.18    569.00 o 
  11   5  12     1625.29     2356.68    517.12 o 
  13   5  12      583.36     1581.70    470.16 o 
 -14   6  12       12.00      -75.86    346.13 o 
 -12   6  12     1833.46     1899.70    468.14 o 
 -10   6  12     1371.47     1711.69    430.06 o 
  -8   6  12      205.72      196.39    238.64 o 
  -6   6  12      112.82      -26.02    219.59 o 
  -4   6  12      365.20      978.19    374.72 o 
  -2   6  12      132.83      342.26    249.28 o 
   0   6  12     2009.70     2682.04    406.13 o 
   2   6  12      863.77      782.65    275.65 o 
   4   6  12     5467.08     4829.65    491.12 o 
   6   6  12     1872.45     1301.40    350.47 o 
   8   6  12      601.41       45.63    265.47 o 
  10   6  12       96.43     -283.85    321.17 o 
  12   6  12       43.83      118.63    377.94 o 
  14   6  12       15.21      636.53    430.26 o 
 -15   7  12     2914.47     3705.99    640.42 o 
 -13   7  12     1830.85     1865.85    559.98 o 
 -11   7  12      640.48      414.18    358.05 o 
  -9   7  12     3747.58     3687.47    565.18 o 
  -7   7  12     6064.95     5322.96    727.24 o 
  -5   7  12    15848.01    15941.44   1193.56 o 
  -3   7  12    35154.58    36140.05   1427.35 o 
  -1   7  12    24699.56    23593.72    875.79 o 
   1   7  12     7573.42     6203.05    581.57 o 
   3   7  12     4118.73     3943.08    447.85 o 
   5   7  12      861.75     1380.67    339.00 o 
   7   7  12     2620.99     2333.48    406.76 o 
   9   7  12    10430.73    10843.17    951.43 o 
  11   7  12     7497.78     5560.99    753.18 o 
  13   7  12     4293.19     3260.76    619.90 o 
 -14   8  12     4956.28     6922.23    855.83 o 
 -12   8  12     5065.43     4524.82    689.87 o 
 -10   8  12     7206.03     7800.25    977.62 o 
  -8   8  12     6518.41     7666.38   1003.09 o 
  -6   8  12     6242.89     5714.25    777.50 o 
  -4   8  12       54.00      681.88    373.56 o 
  -2   8  12     4326.52     3955.60    642.02 o 
   0   8  12     5231.30     5346.95    557.33 o 
   2   8  12    19316.92    18422.92    880.74 o 
   4   8  12    15512.00    14539.46    872.94 o 
   6   8  12    20739.56    18895.54   1104.48 o 
   8   8  12     5492.41     5290.74    695.51 o 
  10   8  12     2102.81     2614.17    575.11 o 
  12   8  12      860.72     1654.08    486.40 o 
 -13   9  12      219.59      179.86    386.00 o 
 -11   9  12       78.88      636.18    416.18 o 
  -9   9  12       24.64      128.07    347.30 o 
  -7   9  12     2075.48     1772.18    582.78 o 
  -5   9  12     3697.17     3575.18    663.41 o 
  -3   9  12     2887.14     3055.41    974.83 o 
  -1   9  12     1190.34     1833.43    635.79 o 
   1   9  12     1498.68     2039.48    414.84 o 
   3   9  12     4064.70     4751.23    857.94 o 
   5   9  12     1330.20      408.15    436.39 o 
   7   9  12     1180.53     1162.23    437.05 o 
   9   9  12      175.55      169.09    359.21 o 
  11   9  12     1290.60     1562.94    500.18 o 
  13   9  12     3228.84     2875.30    649.54 o 
 -14  10  12      978.83      480.07    478.93 o 
 -12  10  12     1825.05     1887.62    611.93 o 
 -10  10  12     2412.31     2402.01    588.98 o 
  -8  10  12     1841.10     1744.88    520.73 o 
  -6  10  12     2057.99     2264.78    580.02 o 
  -4  10  12      228.35      520.75    401.55 o 
  -2  10  12      104.14     -325.30    325.30 o 
   0  10  12      612.94      387.74    310.71 o 
   2  10  12     1258.10     1282.78    385.91 o 
   4  10  12      952.02     1233.91    384.19 o 
   6  10  12     3305.21     2940.47    688.98 o 
   8  10  12     2364.66     1311.99    886.75 o 
  10  10  12      289.24      349.48    368.17 o 
  12  10  12        1.60      188.95    444.20 o 
 -13  11  12      513.08      742.48    477.13 o 
 -11  11  12       24.93     -449.45    487.86 o 
  -9  11  12       81.18       13.14    372.64 o 
  -7  11  12     5923.68     7501.49    938.84 o 
  -5  11  12     9051.43     9253.60   1033.17 o 
  -3  11  12     4430.32     4943.17    808.11 o 
  -1  11  12     4751.37     6299.47   1105.96 o 
   1  11  12     7896.17     7737.58    711.83 o 
   3  11  12     2088.41     1902.11    506.71 o 
   5  11  12     2007.89     1132.43    473.55 o 
   7  11  12     1771.53     1678.65    636.86 o 
   9  11  12     1790.53     1171.71    615.56 o 
  11  11  12     4084.99     3645.00    844.44 o 
 -12  12  12     2604.62     3859.44    768.04 o 
 -10  12  12     4161.64     5148.67    854.14 o 
  -8  12  12     4522.48     4429.41    761.10 o 
  -6  12  12       39.52       29.87    381.04 o 
  -4  12  12     1946.98     2163.36    606.60 o 
  -2  12  12       66.41     -277.04    305.07 o 
   0  12  12     1213.15     1990.09    418.61 o 
   2  12  12     9172.79    10022.48    802.49 o 
   4  12  12     6265.24     6841.42    691.35 o 
   6  12  12     2893.96     2771.59    684.27 o 
   8  12  12     4462.25     5547.20    930.75 o 
  10  12  12     1829.57     1506.81    704.86 o 
 -11  13  12      133.20      422.72    457.78 o 
  -9  13  12     2084.41     2351.22    647.50 o 
  -7  13  12      818.92      410.76    457.26 o 
  -5  13  12       21.67     -337.38    337.38 o 
  -3  13  12      232.92     1087.74    481.85 o 
  -1  13  12     1290.29     1729.28    528.79 o 
   1  13  12      131.44      284.08    297.85 o 
   3  13  12      148.28      -27.96    429.60 o 
   5  13  12      125.60     -102.59    418.89 o 
   7  13  12        0.66     -352.00    352.00 o 
   9  13  12      288.96     1309.18    625.34 o 
 -10  14  12     1771.73     1438.76   1012.36 o 
  -8  14  12     3354.24     4408.60    882.56 o 
  -6  14  12     1762.49     1995.69    638.11 o 
  -4  14  12       43.73      196.54    506.62 o 
  -2  14  12      133.45      669.43    493.88 o 
   0  14  12      503.81      614.86    452.75 o 
   2  14  12     3477.42     3623.11    551.96 o 
   4  14  12     4393.47     5488.70   1719.64 o 
   6  14  12     1315.28      991.15    583.68 o 
   8  14  12     1300.84     2791.99   1597.35 o 
  -9  15  12      316.93      172.28    448.40 o 
  -7  15  12      873.99     2266.51    676.96 o 
  -5  15  12     3445.59     4503.27    854.52 o 
  -3  15  12     7553.00     8245.31   1053.66 o 
  -1  15  12     5225.67     5517.45    860.25 o 
   1  15  12     3259.36     3270.69    699.92 o 
   3  15  12      140.97       -4.60    717.22 o 
   5  15  12        7.37     -214.12    464.77 o 
   7  15  12      296.24      613.49    709.49 o 
  -8  16  12     1350.94     1625.97    582.60 o 
  -6  16  12     1724.69     1811.83    751.21 o 
  -4  16  12      444.87      537.27    581.24 o 
  -2  16  12      609.03      598.63    510.70 o 
   0  16  12     1610.33     2158.62    767.11 o 
   2  16  12      814.48      214.85    917.44 o 
   4  16  12      947.65     1013.55    536.63 o 
   6  16  12     2029.93     1750.08    639.01 o 
  -7  17  12      221.88      412.96    563.80 o 
  -5  17  12        1.32      720.23    526.28 o 
  -3  17  12       19.20      379.94    483.02 o 
  -1  17  12       25.48      266.58    749.67 o 
   1  17  12      319.82     1363.80    859.16 o 
   3  17  12      288.36      918.84    452.85 o 
   5  17  12       18.39      345.10    591.83 o 
  -4  18  12      519.85       18.58    487.80 o 
  -2  18  12       51.89      383.49    488.31 o 
   0  18  12      568.68      444.15    728.03 o 
   2  18  12      929.63     2830.46   1018.54 o 
 -15   1  13      235.80     -329.76    413.16 o 
 -13   1  13        2.24     -128.54    391.27 o 
 -11   1  13      712.97      985.10    358.38 o 
  -9   1  13     6746.96     6458.54    538.27 o 
  -7   1  13    19556.21    18176.86    723.12 o 
  -5   1  13    24402.04    22929.00    746.24 o 
  -3   1  13     5171.05     5356.35    347.50 o 
  -1   1  13    24348.21    23081.30    648.07 o 
   1   1  13    11336.69    11800.23    619.74 o 
   3   1  13       35.60      -11.77    215.59 o 
   5   1  13     5400.12     4371.43    542.97 o 
   7   1  13     2550.84     2493.04    415.87 o 
   9   1  13     6814.64     7005.83    801.92 o 
  11   1  13     8207.49     8020.01    701.19 o 
  13   1  13     3449.79     3619.61    637.18 o 
 -16   2  13     2268.79     3751.59    885.77 o 
 -14   2  13     9544.28     9707.41   1205.70 o 
 -12   2  13    10275.44    10944.85    894.06 o 
 -10   2  13    14965.87    14973.66    769.62 o 
  -8   2  13     6885.96     7128.59    557.50 o 
  -6   2  13       22.85      304.91    221.77 o 
  -4   2  13       74.31       -8.59    153.09 o 
  -2   2  13    11429.68    11037.96    473.77 o 
   0   2  13    24004.81    22336.96    731.93 o 
   2   2  13    33646.59    31934.13    934.08 o 
   4   2  13    15885.88    16099.11    766.63 o 
   6   2  13    14545.88    13121.02    953.73 o 
   8   2  13     7535.51     7289.38    624.76 o 
  10   2  13     1043.62     1499.99    416.57 o 
  12   2  13      463.75      170.91    330.50 o 
  14   2  13     3342.44     3483.29    640.71 o 
 -15   3  13     1210.62     1680.98    585.23 o 
 -13   3  13       42.59     -110.11    526.60 o 
 -11   3  13     3498.90     3812.41    606.18 o 
  -9   3  13     2997.90     3711.40    423.79 o 
  -7   3  13     2201.11     1961.74    341.56 o 
  -5   3  13     8269.31     9020.15    540.65 o 
  -3   3  13    12019.63    11823.49    535.94 o 
  -1   3  13     8019.89     7702.43    502.78 o 
   1   3  13     1048.88     1343.09    284.78 o 
   3   3  13        2.27     -179.75    211.74 o 
   5   3  13      623.48      709.43    287.13 o 
   7   3  13     4464.65     3243.50    440.39 o 
   9   3  13     5856.05     5679.23    586.99 o 
  11   3  13     3149.54     3372.10    494.00 o 
  13   3  13     1494.32     1330.98    468.65 o 
 -14   4  13       11.33      369.02    351.83 o 
 -12   4  13      146.21      171.07    365.84 o 
 -10   4  13     2394.87     2337.62    490.79 o 
  -8   4  13     1632.21     1315.72    305.53 o 
  -6   4  13       46.77     -181.23    181.23 o 
  -4   4  13      176.55     -223.89    223.89 o 
  -2   4  13      259.57      643.45    266.01 o 
   0   4  13     1903.39     2472.75    339.40 o 
   2   4  13     2514.56     2412.88    368.56 o 
   4   4  13     3002.43     2717.79    494.16 o 
   6   4  13       41.76       45.06    250.06 o 
   8   4  13       18.88      212.70    321.17 o 
  10   4  13        5.35     -172.83    254.86 o 
  12   4  13        5.18      604.05    408.74 o 
  14   4  13        1.42      450.28    528.75 o 
 -15   5  13      446.36      -78.59    357.73 o 
 -13   5  13       12.36      116.49    348.21 o 
 -11   5  13     2392.48     2406.75    505.65 o 
  -9   5  13     7431.83     7537.06    731.50 o 
  -7   5  13     8637.09     7938.18    494.95 o 
  -5   5  13    19957.37    18565.64    833.62 o 
  -3   5  13    18866.66    17522.56   1772.85 o 
  -1   5  13     8499.73     8444.72    605.81 o 
   1   5  13     1499.50     1519.83    310.17 o 
   3   5  13       31.25       70.70    224.99 o 
   5   5  13      592.57      774.17    423.45 o 
   7   5  13     8137.08     7032.12    723.98 o 
   9   5  13    11453.04    12568.00   1194.92 o 
  11   5  13     7017.77     6863.44    852.56 o 
  13   5  13     1737.80     1463.00    811.82 o 
 -14   6  13     8606.12     9023.28   1584.17 o 
 -12   6  13     7932.47     8092.83    827.11 o 
 -10   6  13     8332.36     7590.46    755.75 o 
  -8   6  13     7315.24     6951.51    701.00 o 
  -6   6  13     3236.82     3203.93    457.86 o 
  -4   6  13      772.22      762.83    364.45 o 
  -2   6  13    17581.89    16630.28   1004.19 o 
   0   6  13    19376.48    19685.27    945.74 o 
   2   6  13    18036.62    17815.65    773.75 o 
   4   6  13    14133.32    13387.04    744.48 o 
   6   6  13    11627.14    12598.71    759.78 o 
   8   6  13     1443.04     1231.98    380.82 o 
  10   6  13      315.62     -284.28    284.28 o 
  12   6  13       11.94      237.35    637.63 o 
 -15   7  13        6.16     -124.45    358.86 o 
 -13   7  13      132.74      240.86    370.21 o 
 -11   7  13      763.73     1237.45    531.95 o 
  -9   7  13      134.94      211.45    299.49 o 
  -7   7  13     4462.93     5011.20    586.26 o 
  -5   7  13     6132.40     6556.32    621.06 o 
  -3   7  13      389.73       32.47    355.73 o 
  -1   7  13        3.85     -146.66    289.07 o 
   1   7  13       48.34      -75.59    282.30 o 
   3   7  13     1766.73     1829.80    384.58 o 
   5   7  13     3884.83     4152.73    491.37 o 
   7   7  13     3645.47     4152.82    506.89 o 
   9   7  13     1675.47     2348.94    518.73 o 
  11   7  13      236.03      730.00    406.21 o 
  13   7  13      330.49       30.44    420.95 o 
 -14   8  13      668.05     1376.16    786.30 o 
 -12   8  13     2730.43     4426.10    673.06 o 
 -10   8  13      702.00      882.27    466.84 o 
  -8   8  13       25.29     -288.44    288.44 o 
  -6   8  13      384.91      354.45    351.70 o 
  -4   8  13      722.63     1774.27    501.55 o 
  -2   8  13     1873.74     2736.12    996.03 o 
   0   8  13     3071.55     3600.63    485.74 o 
   2   8  13       74.81      113.09    388.45 o 
   4   8  13     3174.34     3531.55    527.22 o 
   6   8  13     3149.69     3022.64    442.95 o 
   8   8  13     1899.57     2018.08    522.91 o 
  10   8  13        0.67     -427.35    530.61 o 
  12   8  13       34.28      116.71    420.05 o 
 -13   9  13       19.46      597.89    480.08 o 
 -11   9  13     2604.75     2377.02    603.83 o 
  -9   9  13     4213.63     4590.23    796.91 o 
  -7   9  13     7062.52     6200.87    834.13 o 
  -5   9  13    11339.19    10288.34   1019.45 o 
  -3   9  13    10032.79    10312.02    945.29 o 
  -1   9  13     4746.50     4999.33    547.69 o 
   1   9  13      635.83      533.37    305.27 o 
   3   9  13      238.16       56.31    283.12 o 
   5   9  13     3535.60     3766.51    538.28 o 
   7   9  13     7482.86     7679.40    819.47 o 
   9   9  13     6642.53     8581.91    898.31 o 
  11   9  13     8101.28     9423.88   1022.53 o 
 -12  10  13     2591.18     3643.93    715.54 o 
 -10  10  13     5359.13     6710.81   1315.23 o 
  -8  10  13     2097.78     2350.00    586.94 o 
  -6  10  13      197.44      879.83    466.91 o 
  -4  10  13     4657.32     4798.78    793.06 o 
  -2  10  13     5770.48     6968.96    850.02 o 
   0  10  13     8565.29     8211.41    708.59 o 
   2  10  13    22347.53    23601.87   1025.25 o 
   4  10  13     8351.58     7938.32    730.20 o 
   6  10  13     2713.10     1588.61    539.53 o 
   8  10  13     2328.21     2691.11    724.42 o 
  10  10  13     2123.48     1590.84    644.85 o 
  12  10  13       35.83      171.06    449.90 o 
 -13  11  13      336.73     -365.58    450.29 o 
 -11  11  13     2104.54     1890.06    834.44 o 
  -9  11  13     2493.36     2020.89    614.83 o 
  -7  11  13      845.49      327.22    425.14 o 
  -5  11  13        5.48      129.86    384.52 o 
  -3  11  13      149.13      422.75    441.03 o 
  -1  11  13      330.58      591.83    446.96 o 
   1  11  13       71.80      432.15    292.33 o 
   3  11  13      431.23      -29.64    301.57 o 
   5  11  13      471.78      748.65    382.75 o 
   7  11  13        1.70      367.85    420.95 o 
   9  11  13      555.66      734.07    732.45 o 
  11  11  13     1274.14     2137.29    701.99 o 
 -12  12  13      278.13     -579.80   1149.89 o 
 -10  12  13      767.16      718.78    479.49 o 
  -8  12  13      581.91      889.64    520.09 o 
  -6  12  13       17.67     -334.03    336.82 o 
  -4  12  13      952.08      919.17    491.79 o 
  -2  12  13      271.61     -252.90    405.76 o 
   0  12  13      291.07      554.51    604.19 o 
   2  12  13     6180.76     6070.34    678.13 o 
   4  12  13     7725.76     7155.65   1201.66 o 
   6  12  13     1423.62     1606.87    604.09 o 
   8  12  13      210.84      627.70    540.46 o 
  10  12  13      156.20      572.71    553.13 o 
 -11  13  13      502.70     -156.29    571.74 o 
  -9  13  13     3079.91     2483.07    638.12 o 
  -7  13  13     6873.23     6964.05    974.35 o 
  -5  13  13     7172.93     8231.43   1068.13 o 
  -3  13  13    10203.29     9683.22   1107.85 o 
  -1  13  13     4870.27     6150.69    847.45 o 
   1  13  13      968.99      805.18    456.55 o 
   3  13  13      183.00       87.65    340.03 o 
   5  13  13     1956.57     1517.85    535.51 o 
   7  13  13     3688.47     3957.20    817.41 o 
   9  13  13     2799.60     2117.61   1037.97 o 
 -10  14  13      860.86      135.87    525.82 o 
  -8  14  13        3.65      295.32    434.35 o 
  -6  14  13      186.15      740.86    480.57 o 
  -4  14  13      800.02      125.00    438.10 o 
  -2  14  13     2093.50     2382.69    658.80 o 
   0  14  13     5459.96     6105.54   1187.86 o 
   2  14  13     4340.81     4365.43    625.19 o 
   4  14  13     4423.49     5144.69    855.41 o 
   6  14  13     2155.00     2631.55    841.50 o 
   8  14  13      558.79     1759.49    709.70 o 
  -9  15  13       82.08     -197.83    584.11 o 
  -7  15  13       10.78     1142.47    550.63 o 
  -5  15  13      641.47      464.73    476.33 o 
  -3  15  13      391.33     -222.30   1067.33 o 
  -1  15  13       10.47      727.42    487.78 o 
   1  15  13       57.68       49.87    642.82 o 
   3  15  13        3.64      296.61    463.28 o 
   5  15  13       93.70     -500.00    500.00 o 
   7  15  13      294.14      227.80    481.12 o 
  -8  16  13      747.04     1107.78    579.56 o 
  -6  16  13      621.64      478.42    499.13 o 
  -4  16  13      177.56     1608.91    584.98 o 
  -2  16  13      591.91     3016.94    736.85 o 
   0  16  13     1473.50     2505.83    677.92 o 
   2  16  13      976.94      333.77    774.83 o 
   4  16  13      613.04      392.84    704.86 o 
   6  16  13      445.06      897.87    600.09 o 
  -5  17  13     3819.60     4857.91    918.83 o 
  -3  17  13     5052.50     6111.08    991.80 o 
  -1  17  13     1351.39     2236.36    667.55 o 
   1  17  13      118.58     1867.99    878.59 o 
   3  17  13       43.40     -648.12    648.12 o 
  -2  18  13     1531.64     1809.83    845.25 o 
   0  18  13     1054.01     1476.82    769.98 o 
 -14   0  14     3555.07     3529.35   1229.14 o 
 -12   0  14     7940.10     6775.27   1358.50 o 
 -10   0  14     9609.84     9782.48    949.69 o 
  -8   0  14     1077.14      678.64    369.48 o 
  -6   0  14     9339.38     9144.21    815.94 o 
  -4   0  14     1910.76     2196.35    438.83 o 
  -2   0  14    12019.07    12249.21    843.57 o 
   0   0  14    25941.67    26172.98   1155.01 o 
   2   0  14    37604.60    34407.85   2296.46 o 
   4   0  14     7857.79     8466.19   1079.69 o 
   6   0  14       19.59     -286.17    286.17 o 
   8   0  14       41.34     -181.35    330.66 o 
  10   0  14      321.02     -304.76    360.59 o 
  12   0  14     4568.56     6028.93   1164.02 o 
 -15   1  14       15.83     -265.12    433.15 o 
 -13   1  14       13.38     -417.23    417.23 o 
 -11   1  14     1489.01     1861.16    430.60 o 
  -9   1  14    11658.91    11802.60    969.64 o 
  -7   1  14    12250.06    11806.36    730.35 o 
  -5   1  14    11858.10    12149.80    770.50 o 
  -3   1  14     3748.12     3926.74    327.63 o 
  -1   1  14     4745.26     4604.03    418.35 o 
   1   1  14      181.01      248.95    228.17 o 
   3   1  14     3307.59     3785.22    435.58 o 
   5   1  14     4402.94     3988.16    525.78 o 
   7   1  14     1656.05     1551.17    336.89 o 
   9   1  14     3402.00     4525.14    526.58 o 
  11   1  14     5397.51     5794.01    623.75 o 
  13   1  14     1624.70     1350.87    474.68 o 
 -14   2  14       35.97       24.56    448.60 o 
 -12   2  14        5.57       52.32    311.38 o 
 -10   2  14      458.00     1062.96    363.84 o 
  -8   2  14       34.39      -74.12    231.43 o 
  -6   2  14     1207.72     1488.91    301.80 o 
  -4   2  14      390.14      287.08    205.22 o 
  -2   2  14       75.89     -206.64    206.64 o 
   0   2  14     1409.38     1070.21    269.40 o 
   2   2  14      786.53     1521.94    315.04 o 
   4   2  14        0.10       75.43    227.70 o 
   6   2  14      535.31      498.47    255.75 o 
   8   2  14      946.87      860.06    305.26 o 
  10   2  14      110.50      147.08    356.80 o 
  12   2  14      158.38      277.94    324.18 o 
 -15   3  14      729.55      601.17   1053.64 o 
 -13   3  14     2792.38     3220.33    560.47 o 
 -11   3  14     5037.95     5599.16   1115.54 o 
  -9   3  14    13492.00    13951.90   1076.70 o 
  -7   3  14     6998.19     7173.28    562.88 o 
  -5   3  14     9337.39     9146.51    772.60 o 
  -3   3  14     6114.80     5811.17    527.25 o 
  -1   3  14     6462.90     5826.88    471.71 o 
   1   3  14      255.86      -74.22    217.20 o 
   3   3  14     3291.56     3237.15    423.60 o 
   5   3  14     3774.78     3681.58    456.21 o 
   7   3  14     6769.36     6423.40    580.94 o 
   9   3  14     9633.14    10047.24    756.94 o 
  11   3  14     5889.55     6857.65    676.56 o 
  13   3  14     1556.04     2468.42    582.87 o 
 -14   4  14     5213.24     5944.15    756.95 o 
 -12   4  14     3407.27     3910.08    631.43 o 
 -10   4  14      608.03      783.55    401.29 o 
  -8   4  14      615.84      910.43    267.47 o 
  -6   4  14       98.25      206.03    212.35 o 
  -4   4  14     7523.16     6675.09    759.61 o 
  -2   4  14    35918.70    33951.73   1062.58 o 
   0   4  14    19391.75    19194.84    721.78 o 
   2   4  14     6072.77     6266.82    543.38 o 
   4   4  14    14950.90    14129.98    766.27 o 
   6   4  14     7538.07     7353.74    617.40 o 
   8   4  14        0.44      -89.57    238.60 o 
  10   4  14     3712.27     3605.55    486.64 o 
  12   4  14     2605.84     3111.14    647.66 o 
 -15   5  14       45.67     -147.37    647.14 o 
 -13   5  14      676.72      171.71    353.80 o 
 -11   5  14     3688.89     3534.22    775.89 o 
  -9   5  14     1395.55     1077.72    445.39 o 
  -7   5  14      717.43      808.89    281.04 o 
  -5   5  14     2196.99     2492.59    423.19 o 
  -3   5  14     2287.72     2458.82    512.46 o 
  -1   5  14       46.73      308.75    275.69 o 
   1   5  14     2138.71     2266.26    368.66 o 
   3   5  14       84.95      329.03    284.98 o 
   5   5  14     3477.60     3408.29    438.66 o 
   7   5  14     7728.25     6816.01    741.12 o 
   9   5  14     2979.13     3181.67    467.32 o 
  11   5  14      941.45     1501.81    506.84 o 
  13   5  14      892.20     1425.49    919.63 o 
 -14   6  14      400.03      967.09    427.93 o 
 -12   6  14     1160.40      972.30    722.22 o 
 -10   6  14      114.02      340.26    488.09 o 
  -8   6  14      651.01      512.94    325.84 o 
  -6   6  14       18.15      121.49    255.22 o 
  -4   6  14        4.92      187.51    320.00 o 
  -2   6  14       90.19      694.92    632.67 o 
   0   6  14     6999.63     6092.30    822.31 o 
   2   6  14      691.30      473.97    276.50 o 
   4   6  14     1519.62     1439.53    361.74 o 
   6   6  14      727.61     1409.76    365.87 o 
   8   6  14     1470.47     1657.90    382.60 o 
  10   6  14        1.39     -336.66    336.66 o 
  12   6  14       63.95      -40.83    382.14 o 
 -13   7  14     2590.91     3551.88    616.56 o 
 -11   7  14     4165.32     4999.56    689.27 o 
  -9   7  14     5849.99     6747.09    736.23 o 
  -7   7  14     9041.28     8360.36    917.80 o 
  -5   7  14    13269.25    15224.61   1062.71 o 
  -3   7  14     1702.50     1324.43    499.35 o 
  -1   7  14      183.59      336.30    289.01 o 
   1   7  14       97.02      223.67    271.41 o 
   3   7  14     1703.10     1636.24    344.19 o 
   5   7  14     6254.94     4879.18    645.34 o 
   7   7  14    16221.50    15895.96   1045.54 o 
   9   7  14     8665.55     9070.89    906.16 o 
  11   7  14     4468.25     6208.08    800.60 o 
 -14   8  14     3829.68     3974.77    691.44 o 
 -12   8  14     1850.17     1876.40    524.58 o 
 -10   8  14     1048.56     1206.01    716.78 o 
  -8   8  14       40.85      -68.43    470.64 o 
  -6   8  14     1533.54     1509.12    478.57 o 
  -4   8  14    10575.38    10969.74   1018.19 o 
  -2   8  14    19348.79    21720.36   1281.97 o 
   0   8  14    11831.32    13026.23   1059.21 o 
   2   8  14    26526.50    27442.53   1086.23 o 
   4   8  14    10557.55     9542.78    788.98 o 
   6   8  14     1233.81     1133.31    353.10 o 
   8   8  14       12.60      523.85    365.29 o 
  10   8  14       39.37      389.25    406.87 o 
  12   8  14      373.22      376.58    452.61 o 
 -13   9  14      656.92      873.07    529.60 o 
 -11   9  14     2178.44     2569.75    646.10 o 
  -9   9  14     2571.95     3081.67    943.49 o 
  -7   9  14     2878.49     2964.91    659.82 o 
  -5   9  14        2.54       99.20    387.25 o 
  -3   9  14      138.33     -167.71    396.58 o 
  -1   9  14      677.68      561.64    451.35 o 
   1   9  14      820.60      637.45    309.42 o 
   3   9  14      845.99      491.29    331.15 o 
   5   9  14     2295.22     1487.33    438.85 o 
   7   9  14      268.09       97.68    474.08 o 
   9   9  14     1676.28     1053.53    480.36 o 
  11   9  14     2135.68     3242.31    868.60 o 
 -12  10  14     1123.56      805.29    516.46 o 
 -10  10  14      492.22     1035.32    608.83 o 
  -8  10  14      388.68     -148.63    370.32 o 
  -6  10  14      169.43      563.07    493.16 o 
  -4  10  14      234.95     1074.32    486.02 o 
  -2  10  14      584.57     1036.43    555.85 o 
   0  10  14     2730.22     1878.57    420.31 o 
   2  10  14     3583.51     3416.02    546.03 o 
   4  10  14     2977.59     4014.19    569.05 o 
   6  10  14      606.34      -70.39    415.50 o 
   8  10  14       90.72       24.32    421.59 o 
  10  10  14       31.01     -541.73    620.21 o 
 -11  11  14     2771.53     3986.45    760.71 o 
  -9  11  14     8657.50     8536.15   1035.26 o 
  -7  11  14    12731.20    12556.87   1214.10 o 
  -5  11  14     6716.53     8473.47   1039.71 o 
  -3  11  14     3324.45     2456.51    856.95 o 
  -1  11  14     2363.00     2527.62    615.25 o 
   1  11  14      245.89      325.41    297.33 o 
   3  11  14     2985.99     3144.88    523.75 o 
   5  11  14     4815.36     5463.91    686.26 o 
   7  11  14     5296.19     5419.22    926.74 o 
   9  11  14     3497.95     3180.81    782.29 o 
 -10  12  14     1122.06     1261.37    812.36 o 
  -8  12  14       72.90     -330.10    330.10 o 
  -6  12  14      442.44      507.51    432.50 o 
  -4  12  14     3066.31     4283.36    795.14 o 
  -2  12  14     8007.32     9218.53   1504.63 o 
   0  12  14    12461.81    10903.39   1084.22 o 
   2  12  14     8909.62     8102.52    764.09 o 
   4  12  14     2739.74     3531.32    578.03 o 
   6  12  14     1044.27      498.08    451.61 o 
   8  12  14      187.32      886.58   1081.01 o 
  -9  13  14     1229.09     2128.22    674.61 o 
  -7  13  14      792.83      270.81    451.97 o 
  -5  13  14      154.63     -403.85    403.85 o 
  -3  13  14      166.64     -161.32    620.09 o 
  -1  13  14       20.43      386.98    434.72 o 
   1  13  14      651.47     1664.66    562.88 o 
   3  13  14      186.19     -307.35    307.35 o 
   5  13  14      189.11     -103.04    686.97 o 
   7  13  14      554.64       78.75    482.46 o 
   9  13  14      382.05     -110.94    536.92 o 
  -8  14  14        1.18     -180.35    400.80 o 
  -6  14  14      122.52      959.40    501.66 o 
  -4  14  14      981.89     2298.61    706.41 o 
  -2  14  14      629.48     1914.80    628.63 o 
   0  14  14     2046.47     2204.92    839.95 o 
   2  14  14     1950.38     2430.50   1427.81 o 
   4  14  14      707.82      626.20    524.43 o 
   6  14  14       49.41      103.07    908.17 o 
   8  14  14      610.75      397.15    598.12 o 
  -7  15  14     5118.10     5747.35    962.26 o 
  -5  15  14     5065.85     4905.39    883.62 o 
  -3  15  14     3682.08     3928.05   1025.16 o 
  -1  15  14      148.97      332.54    509.74 o 
   1  15  14       95.39     -436.17    436.17 o 
   3  15  14      456.45      446.94    824.28 o 
   5  15  14      843.28      885.82    573.64 o 
  -6  16  14       95.25      410.31    508.43 o 
  -4  16  14     1078.92     1480.73    809.93 o 
  -2  16  14     2269.10     2446.18    974.61 o 
   0  16  14     2179.00     3239.40    761.68 o 
   2  16  14     1400.73     2408.39   1091.83 o 
   4  16  14      770.36     -262.58    611.26 o 
  -3  17  14      182.48      488.80    530.61 o 
  -1  17  14       13.98     -208.00    446.80 o 
   1  17  14       20.44      150.11    820.75 o 
 -15   1  15     1147.41     2213.11    738.80 o 
 -13   1  15     2928.56     4060.67    868.12 o 
 -11   1  15     4995.23     6236.48    736.73 o 
  -9   1  15    12732.88    12395.02    726.26 o 
  -7   1  15     3997.01     4625.87    470.24 o 
  -5   1  15     3086.70     3269.18    364.76 o 
  -3   1  15      988.59     1706.13    337.93 o 
  -1   1  15      374.27      238.64    220.62 o 
   1   1  15     8128.56     8981.86    605.52 o 
   3   1  15    10000.03    10824.68    699.90 o 
   5   1  15     3816.26     3583.10    731.64 o 
   7   1  15     2287.38     2252.90    392.03 o 
   9   1  15     5904.56     5650.89    609.49 o 
  11   1  15     2038.64     2385.40    454.60 o 
  13   1  15       68.95      -53.31    400.44 o 
 -14   2  15     1789.94     1198.08    754.75 o 
 -12   2  15     1120.37     1561.16    419.00 o 
 -10   2  15        7.08      102.70    289.21 o 
  -8   2  15      586.77      771.39    278.45 o 
  -6   2  15     9825.13    10091.17    815.75 o 
  -4   2  15     5999.60     6026.11    563.01 o 
  -2   2  15     7562.27     7897.67    660.10 o 
   0   2  15    25437.33    24429.73    826.82 o 
   2   2  15    13043.30    12164.51    699.42 o 
   4   2  15     1105.81      976.26    324.83 o 
   6   2  15        5.28      125.81    219.05 o 
   8   2  15      788.69      810.34    308.57 o 
  10   2  15     3726.41     4523.25    659.87 o 
  12   2  15     7348.15     7851.20    733.85 o 
 -13   3  15     3048.73     3653.83    604.27 o 
 -11   3  15     2853.19     2514.83    485.15 o 
  -9   3  15     1957.98     2127.45    348.64 o 
  -7   3  15     2997.54     3628.92    421.94 o 
  -5   3  15     1990.24     1821.11    371.45 o 
  -3   3  15     1064.42     1157.80    543.88 o 
  -1   3  15    12923.93    13392.18    656.56 o 
   1   3  15    14713.27    12140.64    863.55 o 
   3   3  15     7488.28     7714.02    611.06 o 
   5   3  15     7124.82     7102.04    639.48 o 
   7   3  15     8249.66     9121.53   1156.90 o 
   9   3  15     2027.20     2682.06    440.94 o 
  11   3  15      378.31     -262.29    262.29 o 
  13   3  15      475.71     1457.78    527.16 o 
 -14   4  15       16.70      154.87    344.90 o 
 -12   4  15      687.85      503.50    535.36 o 
 -10   4  15      242.01     -222.65    276.86 o 
  -8   4  15       27.87      114.17    223.31 o 
  -6   4  15      607.29      102.99    261.23 o 
  -4   4  15      256.12      117.69    305.27 o 
  -2   4  15        3.23       30.13    228.34 o 
   0   4  15     1575.40     1741.55    331.43 o 
   2   4  15        7.48      290.32    252.47 o 
   4   4  15       14.41      214.39    243.73 o 
   6   4  15        5.61     -128.87    214.29 o 
   8   4  15        1.54       25.94    259.27 o 
  10   4  15      290.61      660.45    311.05 o 
  12   4  15      804.17     2067.19    545.54 o 
 -13   5  15     4049.21     4768.12    958.60 o 
 -11   5  15     4130.32     4321.24    615.24 o 
  -9   5  15     9183.33    10215.99    853.44 o 
  -7   5  15     8064.86     8875.51    626.31 o 
  -5   5  15     6482.14     7641.98    833.29 o 
  -3   5  15     2063.74     1581.79    482.52 o 
  -1   5  15      238.38      232.32    310.40 o 
   1   5  15     1086.36      883.01    287.52 o 
   3   5  15     1502.00     1574.87    345.96 o 
   5   5  15     8664.47     8385.16    892.15 o 
   7   5  15    11952.56    13755.43   1171.96 o 
   9   5  15     4510.28     5162.38    574.82 o 
  11   5  15      741.24      231.58    405.36 o 
 -14   6  15     2380.06     2009.70    530.34 o 
 -12   6  15      195.55      365.74    358.45 o 
 -10   6  15      220.19      856.79    353.99 o 
  -8   6  15      898.47      355.97    327.16 o 
  -6   6  15     8394.50     8563.95    714.37 o 
  -4   6  15    20064.86    18266.40   1123.78 o 
  -2   6  15    17258.94    21799.53   1946.58 o 
   0   6  15    11061.61    10341.40   1116.83 o 
   2   6  15    15280.64    14553.28    774.19 o 
   4   6  15     8148.27     7704.92    638.39 o 
   6   6  15        0.40       92.74    247.86 o 
   8   6  15     2984.16     3086.10    456.69 o 
  10   6  15     2825.61     3381.73    627.42 o 
  12   6  15     1986.67      834.92    494.42 o 
 -13   7  15      626.86     1169.13    430.09 o 
 -11   7  15     2514.09     3287.19    719.65 o 
  -9   7  15     2066.46     1881.91    519.63 o 
  -7   7  15     2308.87     2246.46    529.85 o 
  -5   7  15      615.66      578.76    379.27 o 
  -3   7  15      457.97      985.59    480.40 o 
  -1   7  15       44.66      441.93    757.61 o 
   1   7  15     2750.69     2632.66    434.97 o 
   3   7  15      482.72     -211.07    211.07 o 
   5   7  15     3241.35     3833.10    546.57 o 
   7   7  15     3433.00     2930.66    475.87 o 
   9   7  15     2121.48     2821.55    576.70 o 
  11   7  15      543.20      285.15    405.86 o 
 -12   8  15       74.87      166.88    430.15 o 
 -10   8  15      264.59      440.90    423.57 o 
  -8   8  15       31.88     -179.69    431.35 o 
  -6   8  15      131.85     -302.13    302.13 o 
  -4   8  15     4774.71     5731.00    817.44 o 
  -2   8  15     3034.86     2950.40   1111.04 o 
   0   8  15     1976.88     1553.73    361.61 o 
   2   8  15       11.10      -80.89    276.77 o 
   4   8  15     1390.99     1457.55    417.05 o 
   6   8  15       33.66      -52.69    262.71 o 
   8   8  15       31.10      177.18    349.79 o 
  10   8  15       10.21     -123.03    360.23 o 
 -11   9  15     4545.13     4829.82    873.45 o 
  -9   9  15     6593.72     7550.98   1387.64 o 
  -7   9  15     5736.69     5996.29   1598.01 o 
  -5   9  15     4714.53     4685.29    790.42 o 
  -3   9  15     1980.08     3384.29    651.77 o 
  -1   9  15       47.44      -81.65    538.85 o 
   1   9  15     2443.78     2300.61    431.09 o 
   3   9  15     6834.26     6287.94    679.48 o 
   5   9  15     5753.26     6220.81    707.22 o 
   7   9  15     2617.52     2623.93    913.90 o 
   9   9  15     2674.98     2925.24   1165.95 o 
  11   9  15     3069.63     3844.26    733.15 o 
 -12  10  15      664.36      662.06    496.95 o 
 -10  10  15        0.10      538.48    576.60 o 
  -8  10  15     2433.63     2493.39    638.99 o 
  -6  10  15     4572.75     4669.35    803.63 o 
  -4  10  15     8499.90     8915.22   1487.42 o 
  -2  10  15    18609.24    18816.96   1326.16 o 
   0  10  15    10261.70    11374.07   1868.21 o 
   2  10  15     5955.82     6582.44    693.07 o 
   4  10  15       63.51      591.42    342.30 o 
   6  10  15       54.43     -270.44    956.07 o 
   8  10  15      261.00      205.93    462.99 o 
  10  10  15     2204.84     2669.28    610.65 o 
 -11  11  15     1433.57     1948.45    634.81 o 
  -9  11  15      937.04     1049.45    657.39 o 
  -7  11  15      691.16      708.48    455.50 o 
  -5  11  15     1230.49      870.01    496.18 o 
  -3  11  15     1673.88     1819.42    854.74 o 
  -1  11  15      357.63     -256.62    696.47 o 
   1  11  15      898.06      663.47    943.05 o 
   3  11  15       24.39     -173.63    344.73 o 
   5  11  15        7.75      167.18    310.64 o 
   7  11  15      158.62     -420.03   1020.75 o 
   9  11  15      393.86      435.44    581.53 o 
 -10  12  15        0.60       46.80    571.30 o 
  -8  12  15      362.07     1055.41    494.05 o 
  -6  12  15      292.95     -373.03    373.03 o 
  -4  12  15      598.19     1069.22    685.43 o 
  -2  12  15     1261.50     2983.66    887.86 o 
   0  12  15     1820.51     2453.30    664.11 o 
   2  12  15     1505.72     1319.93    423.97 o 
   4  12  15     1456.69      782.35    393.70 o 
   6  12  15      157.05     -326.12    558.06 o 
   8  12  15       33.14      103.93    524.50 o 
  -9  13  15     7513.81     8723.13   1144.11 o 
  -7  13  15     4736.23     4800.56    863.93 o 
  -5  13  15      393.15      542.93    551.65 o 
  -3  13  15       50.49      357.94    462.45 o 
  -1  13  15      339.65      415.45    595.58 o 
   1  13  15     2697.10     3299.29   1010.82 o 
   3  13  15     5764.99     7885.60    796.34 o 
   5  13  15     4221.20     4848.53    936.86 o 
   7  13  15     4418.42     5290.13    918.45 o 
  -8  14  15     1025.67      365.89    535.89 o 
  -6  14  15      803.15      674.78    533.78 o 
  -4  14  15     3181.22     3935.46    806.50 o 
  -2  14  15     4937.50     6080.92   1000.42 o 
   0  14  15     2498.96     1922.29    830.46 o 
   2  14  15     1467.69     1341.65    779.47 o 
   4  14  15      916.94     1315.83    574.86 o 
   6  14  15        0.04     -499.32    499.32 o 
  -7  15  15       61.09       91.79    881.01 o 
  -5  15  15       43.01     -616.46    676.38 o 
  -3  15  15      353.50      550.68    552.32 o 
  -1  15  15      314.97      819.81   1288.30 o 
   1  15  15       19.18      161.15    503.70 o 
   3  15  15       10.52      313.47    809.27 o 
   5  15  15      373.77      287.31    543.71 o 
  -4  16  15     1099.28     1668.58    658.53 o 
  -2  16  15     2507.28     2954.92    762.56 o 
   0  16  15     1032.43     1015.76    616.09 o 
   2  16  15       96.51     1283.00    954.08 o 
 -14   0  16      413.68     -579.69    579.69 o 
 -12   0  16       93.20     1045.47    788.52 o 
 -10   0  16     7793.66     7121.61    852.99 o 
  -8   0  16    12247.32    12966.80   1042.93 o 
  -6   0  16    10119.04    10055.17   1295.36 o 
  -4   0  16     6227.02     4464.45    894.04 o 
  -2   0  16    15053.95    14495.18   1624.50 o 
   0   0  16    19879.67    19462.06   1108.83 o 
   2   0  16     2206.30     1574.50    482.01 o 
   4   0  16     2993.33     2840.61    781.90 o 
   6   0  16     1413.17     1845.11    497.72 o 
   8   0  16     5751.15     5017.36    799.64 o 
  10   0  16    10593.30    10904.01   1182.43 o 
  12   0  16    10849.34    13560.12   1361.61 o 
 -13   1  16     1650.33     2387.61    710.94 o 
 -11   1  16     3802.69     5662.79    681.48 o 
  -9   1  16     5134.97     4871.67    511.05 o 
  -7   1  16      831.22      886.79    276.86 o 
  -5   1  16        3.87     -272.94    379.47 o 
  -3   1  16       77.51      280.37    317.05 o 
  -1   1  16      622.64     1175.76    276.28 o 
   1   1  16     3677.44     3423.63    424.66 o 
   3   1  16     7687.87     7304.58    601.32 o 
   5   1  16     5911.29     5834.77    652.94 o 
   7   1  16     1351.43     1731.11    363.08 o 
   9   1  16     1143.52      442.40    308.27 o 
  11   1  16      163.02      850.79    370.81 o 
 -14   2  16       14.90     1060.50    631.24 o 
 -12   2  16      409.67      567.38    366.99 o 
 -10   2  16      614.96      437.86    594.12 o 
  -8   2  16      561.36      427.97    250.78 o 
  -6   2  16       87.12      296.58    266.57 o 
  -4   2  16      227.00     -144.26    288.91 o 
  -2   2  16      519.27      394.84    227.31 o 
   0   2  16     1615.45     1726.02    321.04 o 
   2   2  16      853.79     1684.39    337.77 o 
   4   2  16      118.75     -146.37    223.29 o 
   6   2  16      201.42      513.27    252.19 o 
   8   2  16       26.35     -119.88    242.21 o 
  10   2  16      250.38      856.32    330.45 o 
  12   2  16      275.26      182.76    339.29 o 
 -13   3  16     4596.54     6509.17    784.11 o 
 -11   3  16     3452.08     4611.88    643.87 o 
  -9   3  16     4590.27     4298.97    637.61 o 
  -7   3  16     3007.76     3377.94    490.42 o 
  -5   3  16      632.88     -161.59    299.18 o 
  -3   3  16      632.30      943.32    381.55 o 
  -1   3  16    11490.26    10403.21    633.77 o 
   1   3  16     7961.86     7179.85    577.21 o 
   3   3  16     6701.38     6287.92    568.61 o 
   5   3  16     8396.11     9004.49   1207.55 o 
   7   3  16     3086.24     3913.66    546.19 o 
   9   3  16     1810.50     2482.79    448.53 o 
  11   3  16        4.22     -201.25    305.45 o 
 -14   4  16      455.26      351.83    396.12 o 
 -12   4  16      318.85      663.09    377.69 o 
 -10   4  16     3784.00     4668.14    758.89 o 
  -8   4  16     6791.23     7085.07    680.93 o 
  -6   4  16    14302.63    15222.31    889.13 o 
  -4   4  16    26704.95    25455.29   1963.35 o 
  -2   4  16    12208.20    10893.34    989.97 o 
   0   4  16     3711.90     3494.56    413.94 o 
   2   4  16     1809.33     1813.05    350.65 o 
   4   4  16      638.47      625.75    278.90 o 
   6   4  16     1334.49     1454.99    361.46 o 
   8   4  16     6625.96     7167.63    762.12 o 
  10   4  16     5063.89     4687.91    699.19 o 
  12   4  16     5860.50     6121.55    835.97 o 
 -13   5  16      888.48     1302.67    552.93 o 
 -11   5  16      897.37     1206.59    513.97 o 
  -9   5  16      897.37      949.98    371.68 o 
  -7   5  16     2918.95     2767.39    451.41 o 
  -5   5  16     1037.34     1076.95    333.82 o 
  -3   5  16     4680.43     4771.92    690.85 o 
  -1   5  16     2911.43     2767.88    493.39 o 
   1   5  16     1331.25      949.49    329.78 o 
   3   5  16     3635.74     3576.37    461.84 o 
   5   5  16     6331.20     7298.16    636.87 o 
   7   5  16     1311.87      227.28    599.63 o 
   9   5  16       95.05      207.15    450.47 o 
  11   5  16      663.23      647.25    551.22 o 
 -12   6  16       43.67     -128.87    537.39 o 
 -10   6  16       22.57       41.88    402.92 o 
  -8   6  16       83.01      285.06    396.08 o 
  -6   6  16       18.14      256.50    280.55 o 
  -4   6  16      803.07     1829.20    472.39 o 
  -2   6  16      895.46     1157.15    692.05 o 
   0   6  16     1127.28     1270.61    359.75 o 
   2   6  16       10.40      -25.49    225.03 o 
   4   6  16       36.99      418.99    256.11 o 
   6   6  16      197.27      346.15    286.60 o 
   8   6  16      129.82      667.15    421.16 o 
  10   6  16      169.61      419.99    404.46 o 
 -13   7  16     5741.24     7052.13    851.49 o 
 -11   7  16     4209.00     4435.73    675.72 o 
  -9   7  16     4016.33     4778.74    794.58 o 
  -7   7  16     3640.81     3286.53    657.78 o 
  -5   7  16       48.91     -273.19    273.19 o 
  -3   7  16      702.14     1837.23    589.15 o 
  -1   7  16     5495.12     6387.45    854.43 o 
   1   7  16     7504.57     6774.69    670.99 o 
   3   7  16    12634.43    13355.20   1055.03 o 
   5   7  16    10817.76    10166.92    761.75 o 
   7   7  16     3885.80     4484.79    549.50 o 
   9   7  16      729.46      797.56    420.53 o 
  11   7  16        0.83      -12.51    385.66 o 
 -12   8  16        5.81     -339.02    339.02 o 
 -10   8  16      510.31      213.09    394.29 o 
  -8   8  16     4691.27     4364.18    940.18 o 
  -6   8  16     7683.26     9409.58   1103.75 o 
  -4   8  16     5441.30     7383.41    955.04 o 
  -2   8  16    12542.77    12274.18   1779.03 o 
   0   8  16     4360.40     3267.21    919.65 o 
   2   8  16     1052.14     1171.20    364.70 o 
   4   8  16       55.58       13.55    289.26 o 
   6   8  16      246.94      386.92    314.81 o 
   8   8  16     1501.60     1812.97    484.01 o 
  10   8  16     3434.51     3250.06    668.15 o 
 -11   9  16     1102.97     1136.71    584.88 o 
  -9   9  16     1141.59      873.28    881.46 o 
  -7   9  16       81.08      355.09    442.48 o 
  -5   9  16       12.95      434.44    468.91 o 
  -3   9  16     1289.55     1430.42    574.61 o 
  -1   9  16      339.35      718.14    476.46 o 
   1   9  16     5757.84     5433.68    621.06 o 
   3   9  16     3339.21     2823.09    520.55 o 
   5   9  16     1450.98     1068.56    513.62 o 
   7   9  16      937.36      499.67    712.80 o 
   9   9  16      281.51      362.65    463.06 o 
 -10  10  16       72.25      674.80    480.82 o 
  -8  10  16      602.91       54.75    546.58 o 
  -6  10  16     2181.89     3227.78    723.81 o 
  -4  10  16     2799.58     4460.04   1098.89 o 
  -2  10  16      285.24      134.53    625.16 o 
   0  10  16     1503.47      864.91    567.83 o 
   2  10  16     2480.36     1989.51    454.07 o 
   4  10  16      534.09      372.47    329.87 o 
   6  10  16      106.49     -421.81    421.81 o 
   8  10  16      276.58      375.40    507.15 o 
  -9  11  16     3712.66     3874.17   1119.65 o 
  -7  11  16     1268.26     1032.70    502.68 o 
  -5  11  16      210.74      102.64    451.99 o 
  -3  11  16       29.06      -47.68    571.74 o 
  -1  11  16      643.00      244.65    438.76 o 
   1  11  16     7606.93     7500.11    988.41 o 
   3  11  16     6999.66     8008.50    927.27 o 
   5  11  16     2874.00     2451.70    695.86 o 
   7  11  16     2361.98     2813.29    877.04 o 
  -8  12  16     3004.67     3973.45    829.28 o 
  -6  12  16     1596.25     2012.30    639.94 o 
  -4  12  16      837.89      630.37    675.94 o 
  -2  12  16     4101.50     3453.86   1061.37 o 
   0  12  16     2801.54     4312.25    792.17 o 
   2  12  16      474.26      822.99    496.78 o 
   4  12  16      112.42      109.56    358.85 o 
   6  12  16      265.93     -296.72    428.88 o 
  -7  13  16        4.81     -270.65    390.91 o 
  -5  13  16      136.93      731.27    519.40 o 
  -3  13  16      119.07       57.18    500.04 o 
  -1  13  16      229.99      852.10    722.29 o 
   1  13  16      241.60      138.71    494.26 o 
   3  13  16      488.62     -258.19    324.48 o 
   5  13  16      828.05      747.61    561.93 o 
  -6  14  16     1368.55     1682.85    652.61 o 
  -4  14  16     2972.09     4601.70    934.30 o 
  -2  14  16     2979.48     3566.74    835.22 o 
   0  14  16     1623.91     3662.69   1121.85 o 
   2  14  16        1.51      -61.31    619.65 o 
   4  14  16        0.17       22.80    564.24 o 
  -5  15  16      851.48     1389.34    630.55 o 
  -3  15  16        7.68      224.36    676.60 o 
  -1  15  16     1983.73     1668.87    721.12 o 
   1  15  16     2715.73     1019.42    863.13 o 
   3  15  16     1840.08     2048.56   1036.64 o 
 -13   1  17     3116.49     2571.97    721.55 o 
 -11   1  17     3272.75     4500.36    730.24 o 
  -9   1  17     1674.17     2540.98    414.95 o 
  -7   1  17       90.54       56.01    265.56 o 
  -5   1  17     1059.82     1591.38    444.51 o 
  -3   1  17     1805.37     1742.87    462.85 o 
  -1   1  17     7529.18     7175.31    557.22 o 
   1   1  17    19119.23    17621.56    842.66 o 
   3   1  17     5972.42     5497.44    550.46 o 
   5   1  17     4622.63     4472.17    505.04 o 
   7   1  17     1617.24     1516.84    376.67 o 
   9   1  17      334.16      383.15    305.94 o 
  11   1  17      522.89     1000.55    518.72 o 
 -12   2  17     2732.72     3072.57    567.63 o 
 -10   2  17     7642.62     8022.63    851.20 o 
  -8   2  17     8882.83     9669.05    779.63 o 
  -6   2  17    11645.12    11068.31    998.91 o 
  -4   2  17    12845.04    12352.44   1040.67 o 
  -2   2  17     4303.53     3991.88    496.14 o 
   0   2  17       20.40      -62.75    200.91 o 
   2   2  17       28.76     -202.14    202.14 o 
   4   2  17     3129.19     3250.22    452.37 o 
   6   2  17     6020.12     6175.00    596.78 o 
   8   2  17    11603.32    11555.69    840.89 o 
  10   2  17     6668.74     6360.49    651.82 o 
 -13   3  17     2306.94     2560.08    546.54 o 
 -11   3  17     1540.02     2159.01    476.73 o 
  -9   3  17     1144.86      932.70    419.95 o 
  -7   3  17      426.86      578.22    309.55 o 
  -5   3  17      224.55      404.35    349.25 o 
  -3   3  17     1551.71     1344.39    462.03 o 
  -1   3  17     4028.82     3780.67    426.13 o 
   1   3  17     9112.22     8723.78    640.53 o 
   3   3  17     7013.75     7069.69    618.48 o 
   5   3  17     3241.02     2569.38    422.33 o 
   7   3  17      835.83      768.60    308.55 o 
   9   3  17       78.71      -47.14    260.58 o 
  11   3  17       10.20     -307.32    307.32 o 
 -12   4  17       92.03      237.97    356.25 o 
 -10   4  17      345.22      913.74    448.38 o 
  -8   4  17      343.39      354.12    298.96 o 
  -6   4  17       20.93      303.71    261.64 o 
  -4   4  17     1229.27     1407.84    967.11 o 
  -2   4  17        2.40     -288.34    288.34 o 
   0   4  17      163.50      304.24    221.16 o 
   2   4  17      287.26      375.04    266.19 o 
   4   4  17      600.74      803.40    303.03 o 
   6   4  17        0.46      -42.81    254.19 o 
   8   4  17      101.77      220.01    275.75 o 
  10   4  17       52.24      274.97    303.60 o 
 -13   5  17     4110.34     4923.18    724.56 o 
 -11   5  17     1758.64     1355.44    569.23 o 
  -9   5  17      707.98     1352.62    494.02 o 
  -7   5  17      701.70      689.33    315.69 o 
  -5   5  17     1246.74     1998.87    481.32 o 
  -3   5  17     3546.35     3351.59    614.96 o 
  -1   5  17     7900.47     8879.02   1390.29 o 
   1   5  17     6669.31     7552.73    606.79 o 
   3   5  17     6319.80     6269.98    588.18 o 
   5   5  17     5271.21     5239.59    564.52 o 
   7   5  17      454.41      913.62    408.24 o 
   9   5  17        1.77     -116.09    408.47 o 
 -12   6  17     1750.54     2391.42    533.57 o 
 -10   6  17     3322.69     4632.06    811.07 o 
  -8   6  17    10500.28    11110.26   1124.45 o 
  -6   6  17    18912.00    19682.34   1669.76 o 
  -4   6  17    12546.67    12134.33   1073.46 o 
  -2   6  17     3695.49     4284.88    838.85 o 
   0   6  17      191.50      173.70    426.70 o 
   2   6  17       81.92      473.23    249.04 o 
   4   6  17      826.87     1508.77    362.10 o 
   6   6  17     2947.48     3503.42    617.31 o 
   8   6  17     2655.40     3110.31    485.78 o 
  10   6  17     2058.32     2371.52    569.82 o 
 -11   7  17      949.29      519.35    516.11 o 
  -9   7  17      993.07     1021.35    501.94 o 
  -7   7  17      204.99     1301.80    951.65 o 
  -5   7  17      168.93      177.60    435.54 o 
  -3   7  17     1250.25     1622.73    542.85 o 
  -1   7  17      211.55     -356.07    356.07 o 
   1   7  17     5773.10     5478.96    767.65 o 
   3   7  17     3421.32     3049.45    615.11 o 
   5   7  17      632.98      887.70    340.30 o 
   7   7  17      438.79     1317.26    390.03 o 
   9   7  17       20.90       95.91    709.06 o 
 -10   8  17      208.71     -251.06    354.99 o 
  -8   8  17      627.46      115.82    410.60 o 
  -6   8  17      335.67      892.29    479.39 o 
  -4   8  17     2016.04     2030.14    937.31 o 
  -2   8  17       35.94      510.50    442.04 o 
   0   8  17      685.11      315.51    454.52 o 
   2   8  17      441.75      964.40    537.86 o 
   4   8  17      386.09      -32.95    318.55 o 
   6   8  17     1370.55     1340.16    387.92 o 
   8   8  17      879.09     1211.92    563.08 o 
 -11   9  17     1884.81     2590.61    707.54 o 
  -9   9  17      654.39     1071.67    505.11 o 
  -7   9  17      109.06     -299.34    556.29 o 
  -5   9  17      297.23       67.51    475.72 o 
  -3   9  17     2606.28     3355.79    918.54 o 
  -1   9  17     2968.56     3105.72    695.64 o 
   1   9  17     6381.05     6329.51   1303.75 o 
   3   9  17     6357.82     5738.16    755.39 o 
   5   9  17     3396.69     4353.87    778.13 o 
   7   9  17      507.91     1036.78    450.09 o 
   9   9  17       10.62      150.33    406.09 o 
 -10  10  17     2836.08     4143.25    800.39 o 
  -8  10  17     6167.42     8196.90   1511.70 o 
  -6  10  17     4604.12     4901.05    881.88 o 
  -4  10  17     1747.14     1162.47    796.91 o 
  -2  10  17     5301.79     6286.52    927.24 o 
   0  10  17      872.18     1075.70    571.68 o 
   2  10  17       93.11     -367.96    409.87 o 
   4  10  17      778.40      718.89    392.87 o 
   6  10  17     1153.17     1450.00    591.83 o 
   8  10  17     2726.98     3501.33    821.49 o 
  -9  11  17      158.45      -99.34    527.15 o 
  -7  11  17      272.87      207.96    462.45 o 
  -5  11  17       93.07     -317.75    417.44 o 
  -3  11  17       36.47     -482.56    482.56 o 
  -1  11  17      658.84      767.66    518.70 o 
   1  11  17     1226.76     1122.70    564.45 o 
   3  11  17      409.42      157.78    339.79 o 
   5  11  17       93.48      531.20    467.78 o 
   7  11  17      584.54      387.29    897.57 o 
  -8  12  17     1897.45     -494.04    675.50 o 
  -6  12  17      582.06     -330.07    493.35 o 
  -4  12  17      597.25     1336.52    583.77 o 
  -2  12  17     2369.42     2727.15   1004.41 o 
   0  12  17     1176.16      726.56    679.69 o 
   2  12  17      219.79      896.31    548.44 o 
   4  12  17     1147.36     2050.57    507.30 o 
   6  12  17      262.24      510.71    501.83 o 
  -7  13  17       86.90      351.02    546.91 o 
  -5  13  17       80.45      204.34    534.55 o 
  -3  13  17     2120.88     2002.17    717.35 o 
  -1  13  17     5398.47     7265.33   1448.56 o 
   1  13  17     4005.49     4578.72    866.51 o 
   3  13  17     3375.99     2689.98   1055.41 o 
   5  13  17     1970.78     1691.41    616.06 o 
  -4  14  17     1724.51      243.26   1774.61 o 
  -2  14  17      818.59      113.69    653.20 o 
   0  14  17       81.78     1258.28    825.61 o 
   2  14  17      177.33      756.92    549.58 o 
  -1  15  17       33.36     -249.49    552.68 o 
 -12   0  18     3063.26     2562.91   1012.80 o 
 -10   0  18    16105.67    18166.42   1849.89 o 
  -8   0  18    10215.12     8487.41   1296.25 o 
  -6   0  18     6380.78     6828.69   1185.43 o 
  -4   0  18     5934.93     6353.19   1128.48 o 
  -2   0  18     5508.44     6025.26    854.30 o 
   0   0  18      823.99      891.04    374.91 o 
   2   0  18     3145.39     3948.65    662.95 o 
   4   0  18     7690.73     7671.95   1305.96 o 
   6   0  18     4768.90     4785.21   1027.37 o 
   8   0  18     4884.77     7116.45    974.99 o 
  10   0  18     3692.14     4137.60    785.92 o 
 -11   1  18     2347.99     1819.24    485.99 o 
  -9   1  18      164.41      688.08    497.57 o 
  -7   1  18     3015.54     3483.96    588.98 o 
  -5   1  18     2424.26     2620.09    527.58 o 
  -3   1  18     6353.18     6948.20    951.21 o 
  -1   1  18     8659.23     9064.25    627.40 o 
   1   1  18     8640.05     8557.60    644.46 o 
   3   1  18     3262.72     3170.95    486.81 o 
   5   1  18     2340.01     2813.43    605.82 o 
   7   1  18      244.85       24.50    278.68 o 
   9   1  18      199.06      120.98    417.01 o 
 -12   2  18       23.58      211.78    383.75 o 
 -10   2  18       91.26      744.52    408.13 o 
  -8   2  18        7.47      -30.56    306.91 o 
  -6   2  18        0.40     -275.81    275.81 o 
  -4   2  18      154.44     -153.81    279.92 o 
  -2   2  18        8.17      624.34    378.82 o 
   0   2  18      785.71      692.17    257.51 o 
   2   2  18      213.95       33.23    268.44 o 
   4   2  18      189.50      441.40    286.79 o 
   6   2  18      259.68      105.22    318.88 o 
   8   2  18      947.16      351.50    287.03 o 
  10   2  18      344.37      583.88    348.47 o 
 -11   3  18       62.41     -153.27    400.34 o 
  -9   3  18        3.84     -266.80    343.66 o 
  -7   3  18        5.78      184.85    356.29 o 
  -5   3  18     1761.31     1797.76    484.99 o 
  -3   3  18     8779.49     9430.54    968.90 o 
  -1   3  18     8934.52     9060.43    821.36 o 
   1   3  18     7694.43     8959.53    761.00 o 
   3   3  18     2723.62     3343.54    463.60 o 
   5   3  18     2485.38     2650.51    431.18 o 
   7   3  18      142.95      267.89    279.38 o 
   9   3  18      530.91      -81.85    434.54 o 
 -12   4  18     2479.72     1537.23   1469.31 o 
 -10   4  18     3311.71     3383.32    691.50 o 
  -8   4  18     8668.68     8737.99   2365.56 o 
  -6   4  18    14100.34    13825.62   1169.97 o 
  -4   4  18     4808.70     4330.06    686.85 o 
  -2   4  18       39.22      250.44    415.23 o 
   0   4  18      175.52       46.06    251.80 o 
   2   4  18      624.77     1155.05    361.89 o 
   4   4  18     7190.99     7607.50    666.00 o 
   6   4  18     8823.25     8527.16    725.13 o 
   8   4  18     4586.70     5551.45    618.49 o 
  10   4  18     2732.60     3055.44    534.73 o 
 -11   5  18       32.00      431.87    586.75 o 
  -9   5  18       86.96      160.81    397.49 o 
  -7   5  18       90.32       13.73    310.09 o 
  -5   5  18      699.29     1382.44    465.69 o 
  -3   5  18     4591.32     4971.09   1513.24 o 
  -1   5  18     1986.42     1196.91    694.92 o 
   1   5  18     1923.00     1774.64    360.30 o 
   3   5  18     2559.42     2660.30    419.88 o 
   5   5  18      442.56      422.33    353.03 o 
   7   5  18        0.01     -145.14    249.91 o 
   9   5  18      117.41      274.84    286.25 o 
 -10   6  18      521.01     1415.02    536.52 o 
  -8   6  18      575.67     1391.39    508.31 o 
  -6   6  18       42.30     -226.78    297.32 o 
  -4   6  18     1487.11     1476.39    476.72 o 
  -2   6  18       43.22      485.51    480.74 o 
   0   6  18     1345.81      987.98    541.92 o 
   2   6  18      689.72      835.04    348.42 o 
   4   6  18      403.05      591.73    312.55 o 
   6   6  18     1747.16     2294.84    450.87 o 
   8   6  18     2098.42     2790.00    470.82 o 
 -11   7  18      688.22      590.27    518.03 o 
  -9   7  18       65.63      135.49    415.41 o 
  -7   7  18      429.75      666.30    474.86 o 
  -5   7  18     2602.04     3388.52    946.14 o 
  -3   7  18     2878.41     3520.14    764.91 o 
  -1   7  18     2944.72     2750.80    674.22 o 
   1   7  18     4762.86     5508.13    859.50 o 
   3   7  18     4182.06     4091.95    597.87 o 
   5   7  18     1228.82     2166.53    427.96 o 
   7   7  18      121.22       80.91    352.43 o 
   9   7  18      990.52     1466.06    521.48 o 
 -10   8  18     4467.05     4949.67    912.77 o 
  -8   8  18     6130.19     6631.85    965.31 o 
  -6   8  18     6093.24     7918.75   1498.01 o 
  -4   8  18      767.09     1968.78    611.42 o 
  -2   8  18     1187.06     2069.45    606.32 o 
   0   8  18      299.82      421.81    466.62 o 
   2   8  18     3611.02     3790.40    563.48 o 
   4   8  18     5388.72     5339.81    754.07 o 
   6   8  18     3708.98     4579.65    598.76 o 
   8   8  18     2786.67     3826.93    900.45 o 
  -9   9  18      447.26      813.89    522.72 o 
  -7   9  18      860.35     1736.86    784.55 o 
  -5   9  18      337.48     1377.48    740.40 o 
  -3   9  18      338.86     1051.95    566.21 o 
  -1   9  18     1084.25      392.91    481.03 o 
   1   9  18      310.41      -86.05    428.64 o 
   3   9  18       17.42      174.96    315.85 o 
   5   9  18      340.58      679.42    405.53 o 
   7   9  18      310.65     -199.55    404.14 o 
  -8  10  18     1888.72     2054.74    941.28 o 
  -6  10  18      818.14      929.34    539.39 o 
  -4  10  18      315.98      209.27    596.47 o 
  -2  10  18      765.01     1516.05    626.53 o 
   0  10  18      165.87     -394.47    394.47 o 
   2  10  18      277.02      443.34    500.12 o 
   4  10  18     1299.61      412.25    400.46 o 
   6  10  18      635.93      318.13    474.37 o 
  -7  11  18     1640.71     -233.11    620.75 o 
  -5  11  18     2125.98     3613.12    815.45 o 
  -3  11  18     3654.93     5388.96   1228.70 o 
  -1  11  18     5650.01     6146.79   1305.30 o 
   1  11  18     6650.25     8287.46   1311.48 o 
   3  11  18     2560.88     2241.54    796.69 o 
   5  11  18      490.62      986.37    541.22 o 
  -6  12  18     2545.27     2414.61    778.94 o 
  -4  12  18      769.21      569.30    644.37 o 
  -2  12  18       83.36       16.34    588.96 o 
   0  12  18      185.04      484.63    677.04 o 
   2  12  18     2196.67     2038.76    717.19 o 
   4  12  18     2102.43     3285.64    590.93 o 
  -5  13  18      231.64      838.37    626.45 o 
  -3  13  18       54.92     1668.45    747.78 o 
  -1  13  18        2.76      562.91    779.25 o 
   1  13  18        5.06      -80.85    523.35 o 
   3  13  18      116.71      502.57    602.86 o 
 -11   1  19       11.58     -150.99    474.61 o 
  -9   1  19      442.35      597.80    825.39 o 
  -7   1  19     1670.10     1755.88    510.45 o 
  -5   1  19     2087.89     2027.89    504.64 o 
  -3   1  19     7553.52     7706.42   1283.00 o 
  -1   1  19     3987.34     5222.24    613.30 o 
   1   1  19     1653.25     2021.16    354.85 o 
   3   1  19      203.97      173.88    391.67 o 
   5   1  19      269.65      231.64    546.44 o 
   7   1  19        7.48      125.36    287.40 o 
   9   1  19     1416.18     1508.76    396.87 o 
 -10   2  19     7379.16     8098.89   1396.02 o 
  -8   2  19     4920.40     5592.16    775.24 o 
  -6   2  19     3492.61     2805.38    584.77 o 
  -4   2  19     1193.29      808.22    394.05 o 
  -2   2  19      145.86     -120.33    330.10 o 
   0   2  19     5081.04     4250.52    560.13 o 
   2   2  19     7773.00     8795.36    797.69 o 
   4   2  19     6737.63     6328.69    972.89 o 
   6   2  19     8041.89     7531.54   1304.01 o 
   8   2  19     4935.37     4872.82    599.85 o 
 -11   3  19       30.20      441.41    471.96 o 
  -9   3  19        2.71     -205.74    488.30 o 
  -7   3  19     1955.63     2182.99    537.38 o 
  -5   3  19     3218.03     3550.51    778.14 o 
  -3   3  19     1068.73      982.81    439.97 o 
  -1   3  19       23.62      395.72    408.79 o 
   1   3  19      129.57      -28.51    254.89 o 
   3   3  19      221.79       57.96    240.31 o 
   5   3  19      100.63      -61.79    267.42 o 
   7   3  19      357.20      230.07    431.67 o 
   9   3  19      300.16      393.33    333.81 o 
 -10   4  19      356.27      924.06    598.23 o 
  -8   4  19       55.28      -17.22    584.11 o 
  -6   4  19       18.08      429.89    353.03 o 
  -4   4  19      518.90     -175.90    351.98 o 
  -2   4  19        6.62     -127.01    468.21 o 
   0   4  19      592.16     2387.19    854.74 o 
   2   4  19      110.14      516.46    277.31 o 
   4   4  19      125.35      649.20    324.72 o 
   6   4  19      653.74      907.94    364.25 o 
   8   4  19      870.82     1155.61    373.04 o 
 -11   5  19        1.50      599.39    489.03 o 
  -9   5  19      467.40     -448.12    448.12 o 
  -7   5  19     2271.95     1372.63    721.85 o 
  -5   5  19     7053.17     7047.11    892.34 o 
  -3   5  19     8755.18     7875.76   1094.48 o 
  -1   5  19     8183.51     8034.86   1028.29 o 
   1   5  19     8490.93     8095.77    757.90 o 
   3   5  19     5037.40     5399.95    579.07 o 
   5   5  19       87.25      433.93    480.19 o 
   7   5  19     1078.85     1794.37    487.69 o 
 -10   6  19     3761.06     4985.55    866.85 o 
  -8   6  19     3971.57     4550.10   1175.72 o 
  -6   6  19     3092.62     2883.20    857.61 o 
  -4   6  19       70.19        1.70    349.55 o 
  -2   6  19       10.45      296.61    473.54 o 
   0   6  19     1551.75     2097.20    650.75 o 
   2   6  19     6790.93     7689.00    908.32 o 
   4   6  19     8105.05     7920.64    710.21 o 
   6   6  19     5700.15     7116.07    708.52 o 
   8   6  19     2101.92     1787.15    427.01 o 
  -9   7  19      188.15      102.80    440.76 o 
  -7   7  19     1487.64     3228.69   1043.27 o 
  -5   7  19      233.87      440.62    585.87 o 
  -3   7  19     1478.11     1834.44    658.11 o 
  -1   7  19     1260.32      331.62    484.88 o 
   1   7  19     1439.15     1975.67    712.14 o 
   3   7  19      155.98      -24.60    320.05 o 
   5   7  19       20.17      -30.28    286.09 o 
   7   7  19       40.95      447.50    361.19 o 
  -8   8  19     1201.66     2449.89    965.56 o 
  -6   8  19      215.84     -110.38    615.01 o 
  -4   8  19        0.74      108.16    449.21 o 
  -2   8  19      248.20     -554.39    706.40 o 
   0   8  19        3.21     -429.80    429.80 o 
   2   8  19      402.65     -140.14    445.48 o 
   4   8  19     1273.91      898.46    430.92 o 
   6   8  19      708.76      685.21    366.07 o 
  -7   9  19     4362.48     5181.01   1326.27 o 
  -5   9  19     5050.87     4825.16   1161.15 o 
  -3   9  19     7555.72     7693.27   1058.48 o 
  -1   9  19     5765.38     5051.66    892.84 o 
   1   9  19     3360.77     2740.02    737.13 o 
   3   9  19      698.74     -145.25    319.72 o 
   5   9  19        2.85      186.07    373.81 o 
  -6  10  19     1661.19     2135.10   1036.64 o 
  -4  10  19       15.54      302.87    610.60 o 
  -2  10  19      278.48     1147.76    595.36 o 
   0  10  19     1809.53     3014.20    767.98 o 
   2  10  19     2500.07     2680.40    746.97 o 
   4  10  19     1773.83     1620.47    495.14 o 
  -5  11  19     1540.67     2694.70    790.86 o 
  -3  11  19     1513.81     2403.53    999.12 o 
  -1  11  19      354.54      645.82    568.16 o 
   1  11  19       63.47      190.55    545.10 o 
   3  11  19      151.61     -268.09    482.11 o 
  -4  12  19      740.47     2008.63    800.02 o 
  -2  12  19      191.00     -317.88    600.44 o 
   0  12  19       17.76     -518.74    518.74 o 
   2  12  19      492.06     1373.84    680.83 o 
 -10   0  20     2249.15     2967.77    884.33 o 
  -8   0  20       85.18      -41.94    418.54 o 
  -6   0  20      541.62     2178.80    756.73 o 
  -4   0  20       68.63     -402.21    402.21 o 
  -2   0  20     1378.77     2154.96    793.38 o 
   0   0  20     7383.38     7869.42    904.24 o 
   2   0  20     8016.55     8157.02    992.73 o 
   4   0  20     6964.61     5488.73    853.92 o 
   6   0  20     4722.43     6042.87    903.18 o 
   8   0  20     1373.69      691.05    606.84 o 
  -9   1  20     1836.96     2507.40    550.35 o 
  -7   1  20     2519.18     3121.13    625.03 o 
  -5   1  20     2411.12     2843.92    618.15 o 
  -3   1  20     3941.78     6137.80    875.26 o 
  -1   1  20     2550.46     3305.07    559.65 o 
   1   1  20      597.51      996.99    287.92 o 
   3   1  20       43.23     -262.42    262.42 o 
   5   1  20     1004.65     1143.26    371.01 o 
   7   1  20     1181.67     1139.52    353.62 o 
 -10   2  20      159.14      614.13    565.56 o 
  -8   2  20      208.36      280.31    352.28 o 
  -6   2  20        3.36       90.01   1122.74 o 
  -4   2  20       86.14      139.59    352.77 o 
  -2   2  20       89.67      395.77    962.69 o 
   0   2  20       58.81      -42.51    274.21 o 
   2   2  20      103.18      157.28    238.11 o 
   4   2  20       21.77      263.66    273.46 o 
   6   2  20      498.25      350.28    288.12 o 
   8   2  20      424.18     -169.95    266.07 o 
  -9   3  20      841.19     2680.79    930.24 o 
  -7   3  20     3037.60     3127.73    606.89 o 
  -5   3  20     5538.05     6162.25    856.40 o 
  -3   3  20     4758.48     3864.07    910.15 o 
  -1   3  20     1654.80     1568.41    566.54 o 
   1   3  20      123.70      389.34    280.82 o 
   3   3  20       24.36      499.55    271.66 o 
   5   3  20       16.51      302.85    288.32 o 
   7   3  20     1187.54      973.14    350.02 o 
 -10   4  20     2711.52      812.36    645.92 o 
  -8   4  20     1250.05     1402.21    726.71 o 
  -6   4  20       14.91      557.47    519.43 o 
  -4   4  20      757.41      820.76    446.76 o 
  -2   4  20     1597.23     1164.35    483.25 o 
   0   4  20     2378.72     2806.68    681.01 o 
   2   4  20     6899.71     8241.49    702.69 o 
   4   4  20     7303.35     8091.41    723.04 o 
   6   4  20     3916.13     3857.48   1256.85 o 
  -9   5  20      349.54     1798.67    765.12 o 
  -7   5  20     4424.79     5811.47   1241.06 o 
  -5   5  20     3082.01     2891.73    761.15 o 
  -3   5  20     1005.32     1636.62    538.62 o 
  -1   5  20      212.16     -384.31    744.81 o 
   1   5  20       98.46      314.37    459.01 o 
   3   5  20      156.97      789.74    327.82 o 
   5   5  20      681.04     1438.97    394.49 o 
   7   5  20      299.74      627.40    310.13 o 
  -8   6  20     1055.75      829.14    641.06 o 
  -6   6  20        0.84      269.32    645.47 o 
  -4   6  20       49.45     -110.32    340.18 o 
  -2   6  20      155.20      153.83    431.24 o 
   0   6  20      272.35      439.63    488.11 o 
   2   6  20      944.60      694.73    534.95 o 
   4   6  20      601.76      270.92    313.40 o 
   6   6  20      212.63      308.65    327.14 o 
  -7   7  20     3477.16     4464.89   1181.90 o 
  -5   7  20     4405.81     6336.79   1027.56 o 
  -3   7  20     3621.38     5538.53    917.36 o 
  -1   7  20     3907.47     5351.56    890.18 o 
   1   7  20     1174.86     2163.47   1016.55 o 
   3   7  20       24.44     -289.86    289.86 o 
   5   7  20      842.73      780.59    377.99 o 
  -8   8  20      450.23     -575.28    575.28 o 
  -6   8  20      628.29     1445.91    833.99 o 
  -4   8  20      343.76      831.51    588.77 o 
  -2   8  20     2242.26     2966.21   1176.82 o 
   0   8  20     3458.72     4672.44    856.02 o 
   2   8  20     2905.99     3715.40    794.92 o 
   4   8  20     2870.80     4065.73    632.61 o 
  -7   9  20      666.70     -276.82    620.75 o 
  -5   9  20      413.27      890.07    766.00 o 
  -3   9  20     1003.84     1297.07    652.57 o 
  -1   9  20        5.40     -405.17    405.17 o 
   1   9  20      210.58     1382.57    634.17 o 
   3   9  20      247.17      356.13    537.13 o 
  -4  10  20       47.86       20.31    696.69 o 
  -2  10  20       40.10      -58.82    692.05 o 
   0  10  20      268.95      112.73    561.00 o 
   2  10  20     1784.42      930.92    625.92 o 
  -3  11  20     3061.25     4219.86   1308.17 o 
  -1  11  20     3168.65     3278.99    826.27 o 
  -9   1  21     1836.93     1939.64    525.66 o 
  -7   1  21     2060.64     3167.61    675.87 o 
  -5   1  21     1711.01     1947.50    527.49 o 
  -3   1  21     1482.06     1743.41    579.73 o 
  -1   1  21      270.07      791.21    554.52 o 
   1   1  21       66.54     -220.83    220.83 o 
   3   1  21      550.42      465.70    331.31 o 
   5   1  21     1123.36     1117.48    346.38 o 
  -8   2  21        3.80     -127.52    350.52 o 
  -6   2  21      987.39      504.59    640.62 o 
  -4   2  21     3189.46     3227.93    683.35 o 
  -2   2  21     5318.74     5237.84    841.50 o 
   0   2  21     7138.91     8583.21    809.84 o 
   2   2  21     6444.38     8284.87    782.42 o 
   4   2  21     3835.21     3792.25    523.57 o 
   6   2  21      996.56     1310.67    371.66 o 
  -9   3  21     1200.23      554.52    630.46 o 
  -7   3  21     2462.23     2741.93    632.61 o 
  -5   3  21     1158.32     1232.52    593.16 o 
  -3   3  21      441.05      582.21    415.82 o 
  -1   3  21      379.89      905.68    478.27 o 
   1   3  21       10.35     -347.73    379.79 o 
   3   3  21      686.33      596.45    313.63 o 
   5   3  21     1477.21     1017.35    617.02 o 
  -8   4  21       83.57     1345.69    667.11 o 
  -6   4  21       22.11      127.94    471.08 o 
  -4   4  21       20.17      765.17    488.08 o 
  -2   4  21       73.58     -344.73    484.33 o 
   0   4  21       18.06     -379.58    415.59 o 
   2   4  21        7.86      411.17    295.30 o 
   4   4  21      255.49      651.11    331.59 o 
   6   4  21      277.94      594.84    307.61 o 
  -7   5  21     2740.80     2680.35   1039.29 o 
  -5   5  21     4507.65     3851.61    761.40 o 
  -3   5  21     1889.82     2132.20    623.64 o 
  -1   5  21      924.44      830.43    529.14 o 
   1   5  21        6.10       95.74    493.78 o 
   3   5  21      761.98       90.87    297.91 o 
   5   5  21     1043.63     1119.47    384.90 o 
  -6   6  21      626.11      964.68    774.83 o 
  -4   6  21     2046.03     1325.38    896.25 o 
  -2   6  21     2827.57     3348.38    779.77 o 
   0   6  21     2828.24     4565.98   1171.96 o 
   2   6  21     2887.41     5047.63   1275.27 o 
   4   6  21     1590.01      986.67    387.73 o 
  -5   7  21      336.67      104.64    662.25 o 
  -3   7  21      644.41     1378.29    618.48 o 
  -1   7  21        9.90      940.74    539.13 o 
   1   7  21      420.14      508.73    540.19 o 
   3   7  21      419.92      744.66    573.72 o 
  -4   8  21       47.52       64.46    774.39 o 
  -2   8  21        2.13     -198.71    452.35 o 
   0   8  21       93.59     -418.87    418.87 o 
   2   8  21     1162.53     -159.36    916.56 o 
  -3   9  21     1969.05     1977.89    755.25 o 
  -1   9  21     1080.08      886.48    749.89 o 
   1   9  21        6.37     -466.90    466.90 o 
  -6   0  22     3600.59     2710.81    943.93 o 
  -4   0  22     7756.49     8973.94   1533.33 o 
  -2   0  22     5964.86     7042.37   1362.91 o 
   0   0  22     5294.12     5151.43   1247.68 o 
   2   0  22     2692.88     2436.78    626.72 o 
   4   0  22     1438.40     1462.54    666.00 o 
  -7   1  22      709.51     -181.70    564.46 o 
  -5   1  22      318.54      347.09    428.79 o 
  -3   1  22      203.96      695.27    476.34 o 
  -1   1  22        1.03      -23.86    373.53 o 
   1   1  22      471.62      238.38    344.73 o 
   3   1  22     3626.83     4478.89    559.49 o 
  -6   2  22        6.08     -321.85    754.30 o 
  -4   2  22      111.48      470.14    480.79 o 
  -2   2  22      197.75      657.78    463.09 o 
   0   2  22       40.22     -210.33    369.78 o 
   2   2  22       26.66       17.77    280.88 o 
   4   2  22      142.26     1148.01    375.15 o 
  -7   3  22     2123.86     2168.24    577.83 o 
  -5   3  22     1753.87     1571.55    895.14 o 
  -3   3  22      231.94     1013.02    495.85 o 
  -1   3  22      213.70      -57.34    400.10 o 
   1   3  22      270.55      616.76    380.42 o 
   3   3  22     1150.72     2154.63    435.61 o 
  -6   4  22     3056.22     3150.80    668.27 o 
  -4   4  22     5062.39     5678.27   1985.43 o 
  -2   4  22     4420.75     4865.88   1012.14 o 
   0   4  22     3091.17     5475.82   1896.02 o 
   2   4  22     1447.66     1892.35    525.44 o 
  -5   5  22      404.33      858.33    471.07 o 
  -3   5  22      154.11     -494.92    494.92 o 
  -1   5  22       56.87     1420.61    623.88 o 
   1   5  22      851.64     1441.65   1452.10 o 
   3   5  22     1102.82     1058.14    627.57 o 
  -4   6  22       33.88      535.17   1214.35 o 
  -2   6  22       30.80      440.47    559.11 o 
   0   6  22      150.97      472.09    550.71 o 
   2   6  22      123.97      384.18    576.75 o 
  -3   7  22      207.92      317.29    561.97 o 
  -1   7  22       65.09      362.10    534.41 o 
  -3   1  23       46.09     -357.27    357.27 o 
  -1   1  23     1016.25     -302.95    445.87 o 
   1   1  23      433.87     -118.42    429.80 o 
  -4   2  23     5254.00     5480.27    875.95 o 
  -2   2  23     3266.45     3735.80    867.77 o 
   0   2  23     3221.87     4020.30   1064.24 o 
  -3   3  23       63.57     -188.11    322.34 o 
  -1   3  23      125.99     -297.21    383.29 o 
                                                 
